# Supplementary material for: Transcriptional co-expression and co-regulation of genes coding for components of the oxidative phosphorylation system
Source: BMC Genomics. 2008 Jan 14;9:18. doi: 10.1186/1471-2164-9-18 (PMC2268925; doi:10.1186/1471-2164-9-18)
Supplement: Additional file 1 — Ordered list of genes used for mRNA profile in figure 1b. Sheets 'Human' and 'Mouse' contain the ordered list of genes based on Figure 1b. Each row includes the corresponding GNF probe-set ID, the gene symbol, and its classification (based on enrichment of genes of a particular function). [file 1471-2164-9-18-S1.xls]

## Sheet: Description
Description
Sheets 'Human' and 'Mouse' contain the ordered list of genes based on Figure 1b. Each row includes the corresponding GNF probe-set ID, the gene symbol, and its classification (based on enrichment of genes of a particular function).

## Sheet: Human
GNF Id	RefSeq	Gene Symbol	Classification
207088_s_at	NM_003562	SLC25A11	OXPHOS
202839_s_at	NM_004146	NDUFB7	OXPHOS
201568_at	NM_014402	QP-C	OXPHOS
202077_at	NM_005003	NDUFAB1	OXPHOS
207508_at	NM_001002256; NM_001002258; NM_001689	ATP5G3	OXPHOS
207507_s_at	NM_001002256; NM_001002258; NM_001689	ATP5G3	OXPHOS
201119_s_at	NM_004074	COX8A	OXPHOS
208909_at	NM_006003	UQCRFS1	OXPHOS
gnf1h06139_s_at	NM_001916	CYC1	OXPHOS
201066_at	NM_001916	CYC1	OXPHOS
gnf1h06381_s_at	NM_175614	NDUFA11	OXPHOS
gnf1h06380_at	NM_175614	NDUFA11	OXPHOS
202090_s_at	NM_006830	UQCR	OXPHOS
211025_x_at	NM_001862	COX5B	OXPHOS
202343_x_at	NM_001862	COX5B	OXPHOS
213735_s_at	NM_001862	COX5B	OXPHOS
218357_s_at	NM_012459	TIMM8B	OXPHOS
218226_s_at	NM_004547	NDUFB4	OXPHOS
209224_s_at	NM_000591	CD14	OXPHOS
203663_s_at	NM_004255	COX5A	OXPHOS
202675_at	NM_003000	SDHB	OXPHOS
201903_at	NM_003365	UQCRC1	OXPHOS
201441_at	NM_001863	COX6B1	OXPHOS
202325_s_at	NM_001003696; NM_001003697; NM_001003701; NM_001003703; NM_001685	ATP5J	OXPHOS
217874_at	NM_003849	SUCLG1	OXPHOS
213738_s_at	NM_001001935; NM_001001937; NM_004046	ATP5A1	OXPHOS
202961_s_at	NM_001003713; NM_001003714; NM_004889	ATP5J2	OXPHOS
201113_at	NM_003321	TUFM	OXPHOS
gnf1h00316_s_at	NM_018838	DAP13	OXPHOS
210532_s_at	NM_004894	C14orf2	OXPHOS
203371_s_at	NM_002491	NDUFB3	OXPHOS
208870_x_at	NM_001001973; NM_005174	ATP5C1	OXPHOS
213366_x_at	NM_001001973; NM_005174	ATP5C1	OXPHOS
205711_x_at	NM_001001973; NM_005174	ATP5C1	OXPHOS
210149_s_at	NM_001003785; NM_006356	ATP5H	OXPHOS
202298_at	NM_004541	NDUFA1	OXPHOS
206790_s_at	NM_004545	NDUFB1	OXPHOS
202698_x_at	NM_001861	COX4I1	OXPHOS
200086_s_at	NM_001861	COX4I1	OXPHOS
201966_at	NM_004550	NDUFS2	OXPHOS
202942_at	NM_001985	ETFB	OXPHOS
201093_x_at	NM_004168	SDHA	OXPHOS
gnf1h09453_s_at	NM_032477	MRPL41	OXPHOS
gnf1h09452_at	NM_032477	MRPL41	OXPHOS
201740_at	NM_004551	NDUFS3	OXPHOS
211752_s_at	NM_024407	NDUFS7	OXPHOS
222021_x_at	NM_004168	SDHA	OXPHOS
208714_at	NM_007103	NDUFV1	OXPHOS
213041_s_at	NM_001001975; NM_001687	ATP5D	OXPHOS
218320_s_at	NM_019056	NDUFB11	OXPHOS
202217_at	NM_004649; NM_198155	C21orf33	OXPHOS
218201_at	NM_004546	NDUFB2	OXPHOS
218200_s_at	NM_004546	NDUFB2	OXPHOS
209492_x_at	NM_007100	ATP5I	OXPHOS
207335_x_at	NM_007100	ATP5I	OXPHOS
201227_s_at	NM_005004	NDUFB8	OXPHOS
201226_at	NM_005004	NDUFB8	OXPHOS
217773_s_at	NM_002489	NDUFA4	OXPHOS
200793_s_at	NM_001098	ACO2	OXPHOS
202110_at	NM_001866	COX7B
200818_at	NM_001697	ATP5O
202233_s_at	NM_006004	UQCRH
212600_s_at	NM_003366	UQCRC2
200883_at	NM_003366	UQCRC2
208660_at	NM_004077; NM_198324	CS
200980_s_at	NM_000284	PDHA1
208972_s_at	NM_001002027; NM_005175	ATP5G1
202001_s_at	NM_002490	NDUFA6
210046_s_at	NM_002168	IDH2
201155_s_at	NM_014874	MFN2
201007_at	NM_000183	HADHB
218225_at	NM_016581	SITPEC
203189_s_at	NM_002496	NDUFS8
204599_s_at	NM_006428	MRPL28
216954_x_at	NM_001697	ATP5O
210045_at	NM_002168	IDH2
gnf1h07456_s_at	NM_004528	MGST3
201403_s_at	NM_004528	MGST3
205012_s_at	NM_005326	HAGH
203031_s_at	NM_000375	UROS
218034_at	NM_016068	TTC11
208677_s_at	NM_001728; NM_198589; NM_198590; NM_198591	BSG
gnf1h00111_at	NM_012094; NM_181651; NM_181652	PRDX5
218101_s_at	NM_004549	NDUFC2
209364_at	NM_004322; NM_032989	BAD
1861_at	NM_004322; NM_032989	BAD
221619_s_at	NM_014341	MTCH1
204824_at	NM_004435	ENDOG
39729_at	NM_005809; NM_181737; NM_181738	PRDX2
211658_at	NM_005809; NM_181737; NM_181738	PRDX2
201006_at	NM_005809; NM_181737; NM_181738	PRDX2
205512_s_at	NM_004208; NM_145812; NM_145813	PDCD8
201036_s_at	NM_005327	HADHSC
201391_at	NM_016292	TRAP1
205412_at	NM_000019	ACAT1
205530_at	NM_004453	ETFDH
216205_s_at	NM_014874	MFN2
209003_at	NM_003562	SLC25A11
201282_at	NM_001003941; NM_002541	OGDH
215037_s_at	NM_001191; NM_138578	BCL2L1
206665_s_at	NM_001191; NM_138578	BCL2L1
212312_at	NM_001191; NM_138578	BCL2L1
206357_at	NM_025136	OPA3
gnf1h08355_at	NM_145255; NM_148887	MRPL10
218112_at	NM_023936	MRPS34
220526_s_at	NM_017971	MRPL20
204386_s_at	NM_024026	MRP63
219819_s_at	NM_014018	MRPS28
218001_at	NM_016034	MRPS2
210418_s_at	NM_006899; NM_174855; NM_174856	IDH3B
210014_x_at	NM_006899; NM_174855; NM_174856	IDH3B
218188_s_at	NM_012458	TIMM13
209017_s_at	NM_004793	PRSS15
217720_at	NM_016139	CHCHD2
214214_s_at	NM_001212	C1QBP
208910_s_at	NM_001212	C1QBP
215416_s_at	NM_013442	STOML2
204331_s_at	NM_021107; NM_033362; NM_033363	MRPS12
217860_at	NM_004544	NDUFA10
209036_s_at	NM_005918	MDH2
211662_s_at	NM_003375	VDAC2
218046_s_at	NM_016065	MRPS16
213897_s_at	NM_021134	MRPL23
201600_at	NM_007273	REA
200030_s_at	NM_002635; NM_005888; NM_213611; NM_213612	SLC25A3
208969_at	NM_005002	NDUFA9
203606_at	NM_004553	NDUFS6
202941_at	NM_021074	NDUFV2
202785_at	NM_005001	NDUFA7
203880_at	NM_005694	COX17
212088_at	NM_015160	PMPCA
203454_s_at	NM_004045	ATOX1
200925_at	NM_004373	COX6A1
200642_at	NM_000454	SOD1
gnf1h00455_at	NM_030811	MRPS26
218105_s_at	NM_015956; NM_146387; NM_146388	MRPL4
AFFX-HUMGAPDH/M33197_3_at	NM_002046	GAPD	Glycolysis
AFFX-HUMGAPDH/M33197_M_at	NM_002046	GAPD	Glycolysis
213453_x_at	NM_002046	GAPD	Glycolysis
217398_x_at	NM_002046	GAPD	Glycolysis
212581_x_at	NM_002046	GAPD	Glycolysis
AFFX-HUMGAPDH/M33197_5_at	NM_002046	GAPD	Glycolysis
214687_x_at	NM_000034; NM_184041; NM_184043	ALDOA	Glycolysis
200966_x_at	NM_000034; NM_184041; NM_184043	ALDOA	Glycolysis
213011_s_at	NM_000365	TPI1	Glycolysis
200822_x_at	NM_000365	TPI1	Glycolysis
208308_s_at	NM_000175	GPI	Glycolysis
212038_s_at	NM_003374	VDAC1	Glycolysis
217356_s_at	NM_000291	PGK1	Glycolysis
200738_s_at	NM_000291	PGK1	Glycolysis
200737_at	NM_000291	PGK1	Glycolysis
201231_s_at	NM_001428	ENO1	Glycolysis
200886_s_at	NM_002629	PGAM1	Glycolysis
gnf1h00065_at	NM_005005	NDUFB9
218160_at	NM_014222	NDUFA8
gnf1h00057_at	NM_004548	NDUFB10
218563_at	NM_004542	NDUFA3
203190_at	NM_002496	NDUFS8
212228_s_at	NM_020312	DKFZP434K046
218190_s_at	NM_001003684; NM_013387	HSPC051
201322_at	NM_001686	ATP5B
217932_at	NM_015971	MRPS7
218408_at	NM_012456	TIMM10
205963_s_at	NM_005147	DNAJA3
200708_at	NM_002080	GOT2
221069_s_at	NM_016360	LOC51204
210667_s_at	NM_004649; NM_198155	C21orf33
203931_s_at	NM_002949	MRPL12
207618_s_at	NM_004328	BCS1L
205633_s_at	NM_000688; NM_199166	ALAS1
201490_s_at	NM_005729	PPIF
221819_at	NM_006861	RAB35
213132_s_at	NM_014507; NM_173467	MT
211065_x_at	NM_001002021; NM_002626	PFKL
201102_s_at	NM_001002021; NM_002626	PFKL
203926_x_at	NM_001001975; NM_001687	ATP5D
203093_s_at	NM_006351	TIMM44
218083_at	NM_025072; NM_198938; NM_198939; NM_198940	PTGES2
206317_s_at	NM_007188	ABCB8
gnf1h08893_s_at	NM_178336; NM_180981; NM_180982; NM_181304; NM_181305; NM_181306; NM_181307	MRPL52
218969_at	NM_016069	Magmas
218664_at	NM_016011	CGI-63
gnf1h05742_at	NM_138280; NM_206808	CLYBL
201347_x_at	NM_012203	GRHPR
gnf1h00410_at	NM_022497	MRPS25
207829_s_at	NM_001205; NM_013978; NM_013979; NM_013980	BNIP1
gnf1h00246_at	NM_001003704; NM_016498	MTP18
211715_s_at	NM_004051; NM_203314; NM_203315	BDH
gnf1h06469_at	NM_138794	LYPLAL1
gnf1h00530_at	NM_031903	MRPL32
218654_s_at	NM_016071; NM_053035	MRPS33
203095_at	NM_001005369; NM_002453	MTIF2
218617_at	NM_017646	TRIT1
204809_at	NM_006660	CLPX
217043_s_at	NM_017927; NM_033540	MFN1
218538_s_at	NM_020662	MRS2L
203465_at	NM_014763	MRPL19
gnf1h00058_at	NM_004589	SCO1
211754_s_at	NM_006358	SLC25A17
215772_x_at	NM_003848	SUCLG2
212459_x_at	NM_003848	SUCLG2
214835_s_at	NM_003848	SUCLG2
202950_at	NM_001889	CRYZ
202026_at	NM_003002	SDHD
218316_at	NM_012460	TIMM9
202502_at	NM_000016	ACADM
201919_at	NM_018155	FLJ10618
gnf1h05379_at	NM_006793; NM_014098	PRDX3
213149_at	NM_001931	DLAT
202784_s_at	NM_012343; NM_182977	NNT
202783_at	NM_012343; NM_182977	NNT
212568_s_at	NM_001931	DLAT
209624_s_at	NM_022132	MCCC2
gnf1h00842_at	NM_032601	MCEE
gnf1h09513_at	NM_181705	LOC90624
203551_s_at	NM_004375	COX11
222275_at	NM_016640	MRPS30
218375_at	NM_024047; NM_198038; NM_198039	NUDT9
gnf1h06658_at	NM_020409; NM_177988	MRPL47
203339_at	NM_003705	SLC25A12
212214_at	NM_015560; NM_130831; NM_130832; NM_130833; NM_130834; NM_130835; NM_130836; NM_130837	OPA1
212213_x_at	NM_015560; NM_130831; NM_130832; NM_130833; NM_130834; NM_130835; NM_130836; NM_130837	OPA1
214306_at	NM_015560; NM_130831; NM_130832; NM_130833; NM_130834; NM_130835; NM_130836; NM_130837	OPA1
203801_at	0	MRPS14
202959_at	NM_000255	MUT
211855_s_at	NM_003951; NM_022810	SLC25A14
214735_at	NM_015553	PIP3-E
203159_at	NM_014905	GLS
218725_at	NM_024698	SLC25A22
213758_at	NM_001861	COX4I1
209065_at	NM_006294	UQCRB
204300_at	NM_004564	PET112L
218273_s_at	NM_018444	PPM2C
203608_at	NM_001080; NM_170740	ALDH5A1
202780_at	NM_000436	OXCT1
217935_s_at	NM_018244; NM_199487; NM_199513	C20orf44
218633_x_at	NM_018394	FLJ11342
202000_at	NM_002490	NDUFA6
gnf1h09108_at	NM_145261; NM_201259; NM_201260; NM_201261	TIM14
gnf1h08892_at	NM_178336; NM_180981; NM_180982; NM_181304; NM_181305; NM_181306; NM_181307	MRPL52
gnf1h09146_s_at	NM_001009937; NM_001009938; NM_173471	SLC25A26
gnf1h10035_s_at	NM_014999	RAB21
214333_x_at	NM_004135; NM_174869	IDH3G
gnf1h09117_at	NM_032501	ACAS2L
213389_at	NM_007254	PNKP
221432_s_at	NM_031212	SLC25A28
gnf1h07834_s_at	NM_022745	ATPAF1
gnf1h02394_at	NM_022745	ATPAF1
40850_at	NM_012181	FKBP8
203745_at	NM_005333	HCCS
200697_at	NM_000188; NM_033496; NM_033497; NM_033498; NM_033500	HK1
32091_at	NM_014655	KIAA0446
212683_at	NM_014655	KIAA0446
212864_at	NM_003818	CDS2
202392_s_at	NM_014338	PISD
220948_s_at	NM_000701; NM_001001586	ATP1A1
210625_s_at	NM_003488; NM_139275	AKAP1
201674_s_at	NM_003488; NM_139275	AKAP1
201675_at	NM_003488; NM_139275	AKAP1
210069_at	NM_004377; NM_152245; NM_152246; NM_152247	CHKB
203858_s_at	NM_001303	COX10
201870_at	NM_006809	TOMM34
gnf1h09145_at	NM_001009937; NM_001009938; NM_173471	SLC25A26
gnf1h08677_at	NM_152542	PPM1K
218568_at	NM_018238	MuLK
202070_s_at	NM_005530	IDH3A
202069_s_at	NM_005530	IDH3A
gnf1h03709_at	NM_018997; NM_031901	MRPS21
204125_at	NM_016013	NDUFAF1
gnf1h00701_at	NM_032315	MGC4399
gnf1h07402_at	NM_145265	LOC133957
gnf1h05666_at	NM_138412	RDH13
203340_s_at	NM_003705	SLC25A12
201251_at	NM_002654; NM_182470; NM_182471	PKM2
201037_at	NM_002627	PFKP
218434_s_at	NM_023928	AACS	Fatty acid Biosynthesis
210317_s_at	NM_006761	YWHAE	Fatty acid Biosynthesis
215794_x_at	NM_012084	GLUD2	Fatty acid Biosynthesis
200946_x_at	NM_005271	GLUD1	Fatty acid Biosynthesis
200947_s_at	NM_005271	GLUD1	Fatty acid Biosynthesis
210968_s_at	NM_007008; NM_020532; NM_153828; NM_207520; NM_207521	RTN4	Fatty acid Biosynthesis
201849_at	NM_004052	BNIP3	Fatty acid Biosynthesis
201848_s_at	NM_004052	BNIP3	Fatty acid Biosynthesis
200832_s_at	NM_005063	SCD	Fatty acid Biosynthesis
200831_s_at	NM_005063	SCD	Fatty acid Biosynthesis
212186_at	NM_000664; NM_198834; NM_198835; NM_198836; NM_198837; NM_198838; NM_198839	ACACA	Fatty acid Biosynthesis
208964_s_at	NM_013402	FADS1	Fatty acid Biosynthesis
208963_x_at	NM_013402	FADS1	Fatty acid Biosynthesis
208962_s_at	NM_013402	FADS1	Fatty acid Biosynthesis
202218_s_at	NM_004265	FADS2	Fatty acid Biosynthesis
209146_at	NM_006745	SC4MOL	Fatty acid Biosynthesis
204059_s_at	NM_002395	ME1	Fatty acid Biosynthesis
204058_at	NM_002395	ME1	Fatty acid Biosynthesis
gnf1h00110_at	NM_012089	ABCB10
204788_s_at	NM_000309	PPOX
211560_s_at	NM_000032	ALAS2
205592_at	NM_000342	SLC4A1
211820_x_at	NM_002099	GYPA
203116_s_at	NM_000140	FECH
204172_at	NM_000097	CPOX
221479_s_at	NM_004331	BNIP3L
203502_at	NM_001724; NM_199186	BPGM
221478_at	NM_004331	BNIP3L
201047_x_at	NM_002869; NM_198896	RAB6A
202169_s_at	NM_015423	AASDHPPT
201304_at	NM_005000	NDUFA5
202930_s_at	NM_003850	SUCLA2
200662_s_at	NM_014765	TOMM20
203067_at	NM_003477	PDHX
201662_s_at	NM_004457; NM_203372	ACSL3
209234_at	NM_015074; NM_183416	KIF1B
203909_at	NM_006359	SLC9A6
200880_at	NM_001539	DNAJA1
218909_at	NM_012424	RPS6KC1
218197_s_at	NM_018002	OXR1
201599_at	NM_000274	OAT
205768_s_at	NM_003645	SLC27A2
203775_at	NM_014251	SLC25A13
213374_x_at	NM_014362; NM_198047	HIBCH
203711_s_at	NM_014362; NM_198047	HIBCH
213164_at	NM_006933	SLC5A3
212944_at	NM_006933	SLC5A3
209512_at	NM_032303	HSDL2
202422_s_at	NM_004458; NM_022977	ACSL4
33494_at	NM_004453	ETFDH
gnf1h09451_s_at	NM_004891; NM_145330	MRPL33
203781_at	NM_004891; NM_145330	MRPL33
218270_at	NM_024540; NM_145729	MRPL24
208907_s_at	NM_014046	MRPS18B
203576_at	NM_001190	BCAT2
200710_at	NM_000018	ACADVL
218961_s_at	NM_007254	PNKP
218592_s_at	NM_017829; NM_033070	CECR5
208623_s_at	NM_003379	VIL2
203647_s_at	NM_004109	FDX1
221693_s_at	NM_018135	MRPS18A
218702_at	NM_017827	SARS2
gnf1h08583_at	NM_006793; NM_014098	PRDX3
gnf1h00807_at	NM_032549	IMMP2L
gnf1h05380_s_at	NM_006793; NM_014098	PRDX3
gnf1h00529_at	NM_031902	MRPS5
gnf1h00144_at	NM_014049	ACAD9
202330_s_at	NM_003362; NM_080911	UNG
218760_at	NM_182476; NM_182480	COQ6
207813_s_at	NM_004110; NM_024417	FDXR
221669_s_at	NM_014384	ACAD8
218298_s_at	NM_024952	C14orf159
218168_s_at	NM_020247	CABC1
204282_s_at	NM_006567	FARS2
216862_s_at	NM_014221	MTCP1
215210_s_at	NM_001933	DLST
212739_s_at	NM_005009	NME4
202945_at	NM_004957	FPGS
gnf1h07616_at	NM_032478	MRPL38
202772_at	NM_000191	HMGCL
201135_at	NM_004092	ECHS1
217973_at	NM_016286	DCXR
200789_at	NM_001398	ECH1
gnf1h02416_at	NM_197964	HSPC268
209759_s_at	NM_001919	DCI
202331_at	NM_000709	BCKDHA
221688_s_at	NM_018285	C15orf12
218385_at	NM_018135	MRPS18A
211595_s_at	NM_022839; NM_176805	MRPS11
219162_s_at	NM_016050; NM_170738; NM_170739	MRPL11
202799_at	NM_006012	CLPP
203800_s_at	NM_022100	MRPS14
208717_at	NM_005015	OXA1L
200634_at	NM_005022	PFN1
200814_at	NM_006263; NM_176783	PSME1
202282_at	NM_004493	HADH2
201717_at	NM_004927	MRPL49
209078_s_at	NM_012473	TXN2
218315_s_at	NM_016082; NM_016408	CDK5RAP1
209565_at	NM_004541	NDUFA1
203342_at	NM_005834	TIMM17B
217408_at	NM_014046	MRPS18B
203500_at	NM_000159; NM_013976	GCDH
210131_x_at	NM_003001	SDHC
202004_x_at	NM_003001	SDHC
204263_s_at	NM_000098	CPT2
200659_s_at	NM_002634	PHB
215088_s_at	NM_003001	SDHC
202121_s_at	NM_014453; NM_198426	BC-2
202471_s_at	NM_004135; NM_174869	IDH3G
210417_s_at	NM_002651	PIK4CB
220739_s_at	NM_017623; NM_199078	CNNM3
211503_s_at	NM_016322	RAB14
gnf1h00277_at	NM_017841	FLJ20487
201361_at	NM_024092	MGC5508
200982_s_at	NM_001155; NM_004033	ANXA6
210653_s_at	NM_000056; NM_183050	BCKDHB
204283_at	NM_006567	FARS2
gnf1h02413_at	NM_016491	MRPL37
203524_s_at	NM_021126	MPST
210010_s_at	NM_005984	SLC25A1
202847_at	NM_004563	PCK2
202030_at	NM_005881	BCKDK
218887_at	NM_015950	MRPL2
204264_at	NM_000098	CPT2
219350_s_at	NM_019887; NM_138929; NM_138930	DIABLO
212862_at	NM_003818	CDS2
204214_s_at	NM_006834	RAB32
201140_s_at	NM_004583; NM_201434	RAB5C
201805_at	NM_002733; NM_212461	PRKAG1
220741_s_at	NM_006903; NM_176866; NM_176867; NM_176869	PPA2
214224_s_at	NM_006223	PIN4
218946_at	NM_001002755; NM_001002756; NM_001002757; NM_015700	HIRIP5
gnf1h07735_s_at	NM_006903; NM_176866; NM_176867; NM_176869	PPA2
36830_at	NM_005932	MIPEP
211922_s_at	NM_001752	CAT
201432_at	NM_001752	CAT
208998_at	NM_003355	UCP2
208997_s_at	NM_003355	UCP2
208755_x_at	NM_002107	H3F3A
200080_s_at	NM_002107	H3F3A
201244_s_at	NM_002880	RAF1
217961_at	NM_017875	FLJ20551
203089_s_at	NM_013247; NM_145074	PRSS25
gnf1h07482_s_at	NM_016016	CGI-69
218653_at	NM_014252	SLC25A15
gnf1h00735_at	NM_032351	MRPL45
218398_at	NM_016640	MRPS30
gnf1h00245_s_at	NM_016491	MRPL37
214437_s_at	NM_005412	SHMT2
218027_at	NM_014175	MRPL15
200658_s_at	NM_002634	PHB
217980_s_at	NM_017840	MRPL16
202309_at	NM_005956	MTHFD1
219068_x_at	NM_018188	ATAD3A
218890_x_at	NM_016622; NM_145644	MRPL35
211150_s_at	NM_001931	DLAT
214170_x_at	NM_000143	FH
203033_x_at	NM_000143	FH
209247_s_at	NM_005692; NM_007189	ABCF2
203746_s_at	NM_005333	HCCS
222216_s_at	NM_022061	MRPL17
211630_s_at	NM_000178	GSS
205565_s_at	NM_000144; NM_181425	FXN
204408_at	NM_014481	APEX2
219978_s_at	NM_016359; NM_018454	NUSAP1
202580_x_at	NM_021953; NM_202002; NM_202003	FOXM1
204766_s_at	NM_002452; NM_198948; NM_198949; NM_198950; NM_198952; NM_198953; NM_198954	NUDT1
202338_at	NM_003258	TK1
218257_s_at	NM_020120	UGCGL1
218194_at	NM_015523	DKFZP566E144
gnf1h00418_at	NM_023934	FUNDC2
219184_x_at	NM_013337	TIMM22
gnf1h05392_at	NM_144981	FLJ25059
201834_at	NM_006253	PRKAB1
218988_at	NM_018656	SLC35E3
218766_s_at	NM_015836; NM_201263	WARS2
gnf1h09285_s_at	NM_005335	HCLS1
gnf1h00698_at	NM_032310	C9orf89
211671_s_at	NM_000176	NR3C1
201865_x_at	NM_000176	NR3C1
201866_s_at	NM_000176	NR3C1
gnf1h06499_at	NM_145305	LOC203427
204655_at	NM_002985	CCL5
1405_i_at	NM_002985	CCL5
64064_at	NM_018384	GIMAP5
217995_at	NM_021199	SQRDL
202096_s_at	NM_000714; NM_007311	BZRP
200798_x_at	NM_021960; NM_182763	MCL1
200797_s_at	NM_021960; NM_182763	MCL1
200796_s_at	NM_021960; NM_182763	MCL1
201044_x_at	NM_004417	DUSP1
201041_s_at	NM_004417	DUSP1
213975_s_at	NM_000239	LYZ
214783_s_at	NM_001157; NM_145868; NM_145869	ANXA11
204342_at	NM_013386; NM_213651	SLC25A24
221287_at	NM_021133	RNASEL
203658_at	NM_000387	SLC25A20
214056_at	NM_021960; NM_182763	MCL1
205936_s_at	NM_002115	HK3
205241_at	NM_001953	ECGF1
204858_s_at	NM_001953	ECGF1
209536_s_at	NM_139265	EHD4
206553_at	NM_002535; NM_016817	OAS2
202869_at	NM_002534; NM_016816	OAS1
218322_s_at	NM_016234; NM_203379; NM_203380	ACSL5
gnf1h09210_at	NM_032111	MRPL14
gnf1h01122_at	NM_033281	MRPS36
201761_at	NM_006636	MTHFD2
200790_at	NM_002539	ODC1
218982_s_at	NM_015969	MRPS17
218558_s_at	NM_017446; NM_080794	MRPL39
218339_at	NM_014180	MRPL22
gnf1h01229_at	NM_052963	TOP1MT
203176_s_at	NM_003201; NM_012251	TFAM
216304_x_at	NM_014263; NM_139312; NM_139313	YME1L1
201351_s_at	NM_014263; NM_139312; NM_139313	YME1L1
gnf1h02199_s_at	NM_020409; NM_177988	MRPL47
217919_s_at	NM_014050; NM_172177; NM_172178	MRPL42
212833_at	NM_138773	LOC91137
200840_at	NM_005548	KARS
200079_s_at	NM_005548	KARS
208822_s_at	NM_004632; NM_033657	DAP3
202696_at	NM_005109	OXSR1
205770_at	NM_000637	GSR
203359_s_at	NM_012333	MYCBP
210978_s_at	NM_003564	TAGLN2
208659_at	NM_001288	CLIC1
201136_at	NM_002668	PLP2
221641_s_at	NM_012332	ACATE2
211833_s_at	NM_004324; NM_138761; NM_138762; NM_138763; NM_138764; NM_138765	BAX
211300_s_at	NM_000546	TP53
201746_at	NM_000546	TP53
213214_x_at	NM_001614	ACTG1
221607_x_at	NM_001614	ACTG1
211983_x_at	NM_001614	ACTG1
212988_x_at	NM_001614	ACTG1
201550_x_at	NM_001614	ACTG1
211970_x_at	NM_001614	ACTG1
212363_x_at	NM_001614	ACTG1
211995_x_at	NM_001614	ACTG1
200600_at	NM_002444	MSN
202957_at	NM_005335	HCLS1
201288_at	NM_001175	ARHGDIB
220980_s_at	NM_031284	ADPGK
212352_s_at	NM_006827	TMP21
201352_at	NM_014263; NM_139312; NM_139313	YME1L1
200833_s_at	NM_001010942; NM_015646	RAP1B
203366_at	NM_002693	POLG
203728_at	NM_001188	BAK1
gnf1h08496_at	NM_032857; NM_171846	LACTB
208478_s_at	NM_004324; NM_138761; NM_138762; NM_138763; NM_138764; NM_138765	BAX
208612_at	NM_005313	GRP58
201011_at	NM_002950	RPN1
200968_s_at	NM_000942	PPIB
208757_at	NM_017510	TMED9
200654_at	NM_000918	P4HB
211936_at	NM_005347	HSPA5
gnf1h00251_at	NM_016589	C3orf1
220964_s_at	NM_030981	RAB1B
200845_s_at	NM_004905	PRDX6
200844_s_at	NM_004905	PRDX6
202447_at	NM_001359	DECR1
202003_s_at	NM_006111	ACAA2
217955_at	NM_015367	BCL2L13
201193_at	NM_005896	IDH1
213995_at	NM_001003803; NM_001003805; NM_015684	ATP5S
206992_s_at	NM_001003803; NM_001003805; NM_015684	ATP5S
202934_at	NM_000189	HK2
203013_at	NM_007265	HSGT1
205571_at	NM_015929; NM_145196; NM_145197; NM_145198; NM_145199	LIPT1
209799_at	NM_006251; NM_206907	PRKAA1
209066_x_at	NM_006294	UQCRB
205849_s_at	NM_006294	UQCRB
201812_s_at	NM_019059	TOMM7
gnf1h00672_at	NM_032273	DKFZp586C1924
204297_at	NM_002647	PIK3C3
201339_s_at	NM_001007098; NM_001007099; NM_001007100; NM_001007250; NM_002979	SCP2
gnf1h08382_at	NM_152912	MTIF3
218142_s_at	NM_016302	CRBN
210337_s_at	NM_001096; NM_198830	ACLY
201128_s_at	NM_001096; NM_198830	ACLY
201127_s_at	NM_001096; NM_198830	ACLY
220924_s_at	NM_018976	SLC38A2
217635_s_at	NM_002693	POLG
208629_s_at	NM_000182	HADHA
204571_x_at	NM_006223	PIN4
gnf1h00915_at	NM_032747	USMG5	Mitochondrial chaperone activity
201757_at	NM_004552	NDUFS5	Mitochondrial chaperone activity
213846_at	NM_001867	COX7C	Mitochondrial chaperone activity
201134_x_at	NM_001867	COX7C	Mitochondrial chaperone activity
201754_at	NM_004374	COX6C	Mitochondrial chaperone activity
215171_s_at	NM_006335	TIMM17A	Mitochondrial chaperone activity
208905_at	NM_018947	CYCS	Mitochondrial chaperone activity
213564_x_at	NM_002300	LDHB	Mitochondrial chaperone activity
201030_x_at	NM_002300	LDHB	Mitochondrial chaperone activity
202279_at	NM_004894	C14orf2	Mitochondrial chaperone activity
200978_at	NM_005917	MDH1	Mitochondrial chaperone activity
201519_at	NM_014820	TOMM70A	Mitochondrial chaperone activity
214359_s_at	NM_007355	HSPCB	Mitochondrial chaperone activity
200064_at	NM_007355	HSPCB	Mitochondrial chaperone activity
210338_s_at	NM_006597; NM_153201	HSPA8	Mitochondrial chaperone activity
201241_at	NM_004939	DDX1	Mitochondrial chaperone activity
214328_s_at	NM_005348	HSPCA	Mitochondrial chaperone activity
210211_s_at	NM_005348	HSPCA	Mitochondrial chaperone activity
211969_at	NM_005348	HSPCA	Mitochondrial chaperone activity
211968_s_at	NM_005348	HSPCA	Mitochondrial chaperone activity
203105_s_at	NM_005690; NM_012062; NM_012063	DNM1L	Mitochondrial chaperone activity
209303_at	NM_002495	NDUFS4	Mitochondrial chaperone activity
201821_s_at	NM_006335	TIMM17A	Mitochondrial chaperone activity
200807_s_at	NM_002156; NM_199440	HSPD1	Mitochondrial chaperone activity
200806_s_at	NM_002156; NM_199440	HSPD1	Mitochondrial chaperone activity
205133_s_at	NM_002157	HSPE1	Mitochondrial chaperone activity
201873_s_at	NM_002940	ABCE1	Mitochondrial chaperone activity
200692_s_at	NM_004134	HSPA9B	Mitochondrial chaperone activity
gnf1h00158_at	NM_014177	C18orf55	Mitochondrial chaperone activity
gnf1h00249_at	NM_016504; NM_148570; NM_148571	MRPL27	Mitochondrial chaperone activity
217907_at	NM_014161	MRPL18	Mitochondrial chaperone activity
202486_at	NM_006796	AFG3L2	Mitochondrial chaperone activity
218049_s_at	NM_014078	MRPL13	Mitochondrial chaperone activity
216609_at	NM_003329	TXN	Mitochondrial chaperone activity
208680_at	NM_002574; NM_181696; NM_181697	PRDX1	Mitochondrial chaperone activity
200650_s_at	NM_005566	LDHA	Mitochondrial chaperone activity
200068_s_at	NM_001746	CANX	Mitochondrial chaperone activity
218440_at	NM_020166	MCCC1	Mitochondrial chaperone activity
201413_at	NM_000414	HSD17B4	Mitochondrial chaperone activity
gnf1h00211_at	NM_016131	RAB10
203885_at	NM_014999	RAB21
208745_at	NM_006476	ATP5L
211961_s_at	NM_004637	RAB7
209250_at	NM_003676; NM_144780	DEGS1
207431_s_at	NM_003676; NM_144780	DEGS1
57163_at	NM_022821	ELOVL1
218028_at	NM_022821	ELOVL1
216321_s_at	NM_000176	NR3C1
gnf1h00629_at	NM_032174	FLJ12770
218281_at	NM_016055	MRPL48
211725_s_at	NM_001196; NM_197966; NM_197967	BID
204493_at	NM_001196; NM_197966; NM_197967	BID
gnf1h00315_at	NM_018838	DAP13
211594_s_at	NM_031420	MRPL9
207622_s_at	NM_005692; NM_007189	ABCF2
201509_at	NM_006899; NM_174855; NM_174856	IDH3B
221020_s_at	NM_030780	MFTC
218561_s_at	NM_020408	C6orf149
218842_at	NM_024604	FLJ21908
210154_at	NM_002396	ME2
209932_s_at	NM_001948	DUT
209609_s_at	NM_031420	MRPL9
218809_at	NM_024960; NM_153637; NM_153638; NM_153639; NM_153640; NM_153641	PANK2
212604_at	NM_005830	MRPS31
203148_s_at	NM_014788; NM_033219; NM_033220; NM_033221	TRIM14
210053_at	NM_032747	USMG5
212603_at	NM_005830	MRPS31
204930_s_at	NM_001205; NM_013978; NM_013979; NM_013980	BNIP1
211727_s_at	NM_004375	COX11
201816_s_at	NM_001483	GBAS
201918_at	NM_018155	FLJ10618
201917_s_at	NM_018155	FLJ10618
204387_x_at	NM_024026	MRP63
gnf1h07107_at	NM_205767	QIL1
220864_s_at	NM_015965	GRIM19
202041_s_at	NM_004214; NM_198897	FIBP
218671_s_at	NM_016311; NM_178190; NM_178191	ATPIF1
203613_s_at	NM_002493; NM_182739	NDUFB6
203478_at	NM_002494	NDUFC1
204295_at	NM_003172	SURF1
200633_at	NM_018955	UBB
217913_at	NM_013245	VPS4A
201314_at	NM_006374	STK25
214494_s_at	NM_003119; NM_199367	SPG7
213398_s_at	NM_020195	C14orf124
205273_s_at	NM_014889	PITRM1
203152_at	NM_003776	MRPL40
208880_s_at	NM_012469	C20orf14
221434_s_at	NM_031210	C14orf156
211755_s_at	NM_001002014; NM_001002015; NM_001688	ATP5F1
201293_x_at	NM_021130; NM_203430; NM_203431	PPIA
200009_at	NM_001494	GDI2
gnf1h00201_at	NM_016070	MRPS23
202591_s_at	NM_003143	SSBP1
212145_at	NM_015084	MRPS27
209549_s_at	NM_001929; NM_080915; NM_080916; NM_080917; NM_080918	DGUOK
201256_at	NM_004718	COX7A2L
200006_at	NM_007262	PARK7
201114_x_at	NM_002792; NM_152255	PSMA7
217801_at	NM_001001977; NM_006886	ATP5E
208746_x_at	NM_006476	ATP5L
207573_x_at	NM_006476	ATP5L
210453_x_at	NM_006476	ATP5L
200657_at	NM_001152	SLC25A5
212826_s_at	NM_001636	SLC25A6
212085_at	NM_001636	SLC25A6
208764_s_at	NM_001002031; NM_005176	ATP5G2
212773_s_at	NM_014765	TOMM20
201682_at	NM_004279	PMPCB
201415_at	NM_000178	GSS
201931_at	NM_000126	ETFA
201570_at	NM_015380	CGI-51
209095_at	NM_000108	DLD
208787_at	NM_007208	MRPL3
201619_at	NM_006793; NM_014098	PRDX3
217972_at	NM_017812	EEF1G
200955_at	NM_006839	IMMT
212434_at	NM_025196	GRPEL1
212432_at	NM_025196	GRPEL1
218106_s_at	NM_018141	MRPS10
211615_s_at	NM_133259	LRPPRC
208845_at	NM_005662	VDAC3
217942_at	NM_021821	MRPS35
203039_s_at	NM_005006	NDUFS1
211023_at	NM_000925	PDHB
208911_s_at	NM_000925	PDHB
203621_at	NM_002492	NDUFB5
217900_at	NM_018060	FLJ10326
212894_at	NM_003171	SUPV3L1
221692_s_at	NM_023937	MRPL34
209177_at	NM_199069; NM_199070; NM_199073; NM_199074; NM_199417	DKFZP564J0123
201106_at	NM_002085	GPX4
221437_s_at	NM_031280	MRPS15
217772_s_at	NM_014342	MTCH2
210386_s_at	NM_002455; NM_198883	MTX1
202427_s_at	NM_015415	DKFZP564B167
219933_at	NM_016066; NM_197962	GLRX2
219244_s_at	NM_022163	MRPL46
217249_x_at	NM_183003	COX7A3
201597_at	NM_001865	COX7A2
218118_s_at	NM_006327	TIMM23
203517_at	NM_001006635; NM_006554	MTX2
221311_x_at	NM_020466	DJ122O8.2
202170_s_at	NM_015423	AASDHPPT
203897_at	NM_020424	LOC57149
gnf1h02198_at	NM_020409; NM_177988	MRPL47
219220_x_at	NM_020191	MRPS22
201523_x_at	NM_003348	UBE2N
200641_s_at	NM_003406; NM_145690	YWHAZ
208846_s_at	NM_005662	VDAC3
gnf1h00248_at	NM_016503; NM_145212; NM_145213	MRPL30
217960_s_at	NM_001002880; NM_015373	PGEA1
218119_at	NM_006327	TIMM23
212009_s_at	NM_006819	STIP1
219822_at	NM_004294	MTRF1
214045_at	NM_006859; NM_194451	LIAS
gnf1h00907_at	NM_032730	RTN4IP1
208541_x_at	NM_003201; NM_012251	TFAM
209620_s_at	NM_004299	ABCB7
214126_at	NM_033412	MCART1
gnf1h00344_at	NM_020236	MRPL1
221550_at	NM_004376; NM_078470	COX15
218392_x_at	NM_022754	SFXN1
218605_at	NM_022366	TFB2M
218549_s_at	NM_016033	CGI-90
218103_at	NM_017647	FTSJ3
212175_s_at	NM_001625; NM_013411; NM_172199	AK2
219547_at	NM_004376; NM_078470	COX15
220865_s_at	NM_014317	TPRT
203177_x_at	NM_003201; NM_012251	TFAM
219169_s_at	NM_016020	TFB1M
203092_at	NM_006351	TIMM44
219133_at	NM_017897	FLJ20604
210188_at	NM_002040	GABPA
206686_at	NM_002610	PDK1
205811_at	NM_007215	POLG2
204652_s_at	NM_005011	NRF1
218590_at	NM_021830	PEO1
gnf1h00192_at	NM_016000; NM_182916	TRNT1
206348_s_at	NM_005391	PDK3
205301_s_at	NM_002542; NM_016819; NM_016820; NM_016821; NM_016826; NM_016827; NM_016828; NM_016829	OGG1
205045_at	NM_007202	AKAP10
202294_at	NM_005862	STAG1
202991_at	NM_006804	STARD3
202323_s_at	NM_022735	ACBD3
201634_s_at	NM_030579	CYB5-M
220089_at	NM_024884	C14orf160
209246_at	NM_005692; NM_007189	ABCF2
219680_at	NM_024618; NM_170722	NOD9
210008_s_at	NM_021107; NM_033362; NM_033363	MRPS12
201810_s_at	NM_004844	SH3BP5
201276_at	NM_000456	SUOX
221014_s_at	NM_031296	RAB33B
204635_at	NM_004755; NM_182398	RPS6KA5
204633_s_at	NM_004755; NM_182398	RPS6KA5
205781_at	NM_004913	C16orf7
215919_s_at	NM_022839; NM_176805	MRPS11
213634_s_at	NM_001008568; NM_001008569; NM_001008570; NM_001008571; NM_018006	TRMT1
207727_s_at	NM_012222	MUTYH
214241_at	NM_005004	NDUFB8
203685_at	NM_000633; NM_000657	BCL2
205042_at	NM_005476	GNE
214132_at	NM_001001973; NM_005174	ATP5C1
207623_at	NM_005692; NM_007189	ABCF2
203199_s_at	NM_002454; NM_024010	MTRR
gnf1h09848_s_at	NM_030631	SLC25A21
215433_at	0	KIAA0877
213170_at	NM_015696	GPX7
gnf1h00951_at	NM_032797	AMID
208690_s_at	NM_020992	PDLIM1
201590_x_at	NM_001002857; NM_001002858; NM_004039	ANXA2
201426_s_at	NM_003380	VIM
201012_at	NM_000700	ANXA1
200999_s_at	NM_006825	CKAP4
200782_at	NM_001154	ANXA5
201469_s_at	NM_003029; NM_183001	SHC1
gnf1h00346_at	NM_020300; NM_145764; NM_145791; NM_145792	MGST1
207071_s_at	NM_002197	ACO1
45297_at	NM_014601	EHD2
221870_at	NM_014601	EHD2
208790_s_at	NM_012232	PTRF
203411_s_at	NM_005572; NM_170707; NM_170708	LMNA
201841_s_at	NM_001540	HSPB1
212463_at	NM_000611; NM_203329; NM_203330; NM_203331	CD59
212294_at	NM_018841	GNG12
202766_s_at	NM_000138	FBN1
205341_at	NM_014601	EHD2
203180_at	NM_000693	ALDH1A3
209366_x_at	NM_001914; NM_148923	CYB5
207843_x_at	NM_001914; NM_148923	CYB5
215726_s_at	NM_001914; NM_148923	CYB5
219298_at	NM_024693	ECHDC3
204388_s_at	NM_000240	MAOA
55583_at	NM_020812	DOCK6
218435_at	NM_013238	DNAJD1
218025_s_at	NM_006117; NM_206836	PECI
210609_s_at	NM_004881; NM_147184	TP53I3
203450_at	NM_001002880; NM_015373	PGEA1
gnf1h09321_s_at	NM_012331	MSRA
219281_at	NM_012331	MSRA
203682_s_at	NM_002225	IVD
217865_at	NM_018434	RNF130
216958_s_at	NM_002225	IVD
221188_s_at	NM_014430	CIDEB
202833_s_at	NM_000295; NM_001002235; NM_001002236	SERPINA1
203979_at	NM_000784	CYP27A1
201743_at	NM_000591	CD14
209605_at	NM_003312	TST
202201_at	NM_000713	BLVRB
200766_at	NM_001909	CTSD
200736_s_at	NM_000581; NM_201397	GPX1
201885_s_at	NM_000398; NM_007326	DIA1
209600_s_at	NM_004035; NM_007292	ACOX1
201963_at	NM_001995	ACSL1
49452_at	NM_001093	ACACB
43427_at	NM_001093	ACACB
221928_at	NM_001093	ACACB
202982_s_at	NM_006821	ZAP128
221913_at	NM_012239	SIRT3
218869_at	NM_012213	MLYCD
217647_at	NM_001361	DHODH
204294_at	NM_000481	AMT
gnf1h06474_at	NM_152333	SLC25A29
203634_s_at	NM_001876	CPT1A
200800_s_at	NM_005345	HSPA1A
200799_at	NM_005345	HSPA1A
202581_at	NM_005346	HSPA1B
gnf1h00047_at	NM_004104	FASN
212218_s_at	NM_004104	FASN
211708_s_at	NM_005063	SCD
211162_x_at	NM_005063	SCD
gnf1h08822_at	NM_020918	GPAM
214584_x_at	NM_001093	ACACB
gnf1h02194_at	NM_017647	FTSJ3
gnf1h00223_at	NM_016282	AK3L1
216080_s_at	NM_021727	FADS3
204257_at	NM_021727	FADS3
gnf1h00848_at	NM_032609	COX4I2
204515_at	NM_000862	HSD3B1
214610_at	NM_000497	CYP11B1
206294_at	NM_000198	HSD3B2
204309_at	NM_000781	CYP11A1
204548_at	NM_000349; NM_001007243	STAR
214630_at	NM_000498	CYP11B2
201272_at	NM_001628	AKR1B1
gnf1h08337_at	NM_019893	ASAH2
214829_at	NM_005763	AASS
gnf1h00219_at	NM_016228; NM_182662	AADAT
201427_s_at	NM_005410	SEPP1
220029_at	NM_017770	ELOVL2
213712_at	NM_017770	ELOVL2
221588_x_at	NM_005589	ALDH6A1
204290_s_at	NM_005589	ALDH6A1
221589_s_at	NM_025057	C14orf45
204041_at	NM_000898	MAOB
218026_at	NM_014019	HSPC009
203722_at	NM_003748; NM_170726	ALDH4A1
213333_at	NM_005918	MDH2
200676_s_at	NM_003347; NM_198157	UBE2L3
211600_at	NM_173713	MTND5
210825_s_at	NM_002567	PBP
209460_at	NM_000663; NM_020686	ABAT
209459_s_at	NM_000663; NM_020686	ABAT
204476_s_at	NM_000920; NM_022172	PC
214203_s_at	NM_016335	PRODH
210348_at	NM_004574; NM_080415; NM_080416; NM_080417	39329
216733_s_at	NM_001482	GATM
204836_at	NM_000170	GLDC
gnf1h04471_s_at	NM_145282	LOC153328
209283_at	NM_001885	CRYAB
204570_at	NM_001864	COX7A1
gnf1h00388_at	NM_021914; NM_138638	CFL2
205384_at	NM_005031; NM_021902	FXYD1
205738_s_at	NM_004102	FABP3
204726_at	NM_001257	CDH13
204663_at	NM_006680	ME3
220185_at	NM_020971; NM_025213	SPTBN4
202800_at	NM_004172	SLC1A3
202022_at	NM_005165	ALDOC
201313_at	NM_001975	ENO2
206826_at	NM_002677	PMP2
200788_s_at	NM_001231	CASQ1
200787_s_at	NM_001231	CASQ1
215235_at	NM_003127	SPTAN1
214432_at	NM_152296	ATP1A3
204540_at	NM_001958	EEF1A2
221562_s_at	NM_012239	SIRT3
209019_s_at	NM_032409	PINK1
212361_s_at	NM_001681; NM_170665	ATP2A2
202825_at	NM_001151	SLC25A4
59697_at	NM_198686	RAB15
219532_at	NM_022726	ELOVL4
202712_s_at	NM_020990	CKMT1; UMTCK
220166_at	NM_020348	CNNM1
210879_s_at	NM_015470	RAB11FIP5
221620_s_at	NM_024122	MGC4825
210976_s_at	NM_000289	PFKM
212703_at	NM_015059	TLN2
209874_x_at	NM_017649; NM_199076; NM_199077	CNNM2
206818_s_at	NM_017649; NM_199076; NM_199077	CNNM2
220182_at	NM_024103	SLC25A23
206882_at	NM_005071	SLC1A6
219416_at	NM_016240; NM_182826	SCARA3
218484_at	NM_020142	LOC56901
218292_s_at	NM_016203	PRKAG2
216904_at	NM_001848	COL6A1
219451_at	NM_012228	MSRB2
219195_at	NM_013261	PPARGC1A
212510_at	NM_015141	GPD1L
205839_s_at	NM_004758	BZRAP1
205052_at	NM_001698	AUH
hOXPHOS_AVG	0	0
gnf1h07936_at	NM_033226; NM_145187; NM_145188; NM_145189; NM_145190	ABCC12
gnf1h07565_at	NM_020786	PDP2
gnf1h06471_at	NM_207344	LOC283377
gnf1h03628_at	NM_001007098; NM_001007099; NM_001007100; NM_001007250; NM_002979	SCP2
gnf1h00140_at	NM_013391	DMGDH
gnf1h06657_at	NM_173642	MGC47816
gnf1h00106_at	NM_007159	SLMAP
202831_at	NM_002083	GPX2
gnf1h09430_at	NM_001909	CTSD
gnf1h02841_at	NM_198686	RAB15
gnf1h06741_at	NM_178839	LRRTM1
gnf1h04286_x_at	NM_005984	SLC25A1
gnf1h09877_at	NM_152792	FLJ25084
gnf1h09135_at	NM_001006641; NM_001006642; NM_001006643; NM_052901	SLC25A25
205972_at	NM_006841	SLC38A3
205531_s_at	NM_013267; NM_138566	GLS2
gnf1h06994_at	NM_152310	ELOVL3
gnf1h05676_at	NM_152359	CPT1C
gnf1h10703_at	NM_178128	FADS6
gnf1h06378_at	NM_173637	MGC34725
gnf1h04871_x_at	NM_004606; NM_138923	TAF1
205404_at	NM_005525; NM_181755	HSD11B1
210063_at	NM_007101	SARDH
208951_at	NM_001182	ALDH7A1
205573_s_at	NM_015976; NM_152238	SNX7
gnf1h09221_s_at	NM_001257	CDH13
gnf1h03522_at	NM_015074; NM_183416	KIF1B
201539_s_at	NM_001449	FHL1
gnf1h08384_at	NM_134268	CYGB
205960_at	NM_002612	PDK4
gnf1h07001_at	NM_017754	C6orf107
gnf1h01148_at	NM_033504	BCLP
203458_at	NM_003124	SPR
221794_at	NM_020812	DOCK6
gnf1h07937_s_at	NM_033226; NM_145187; NM_145188; NM_145189; NM_145190	ABCC12
207016_s_at	NM_003888; NM_170696; NM_170697	ALDH1A2
gnf1h10380_at	NM_172250	MMAA
gnf1h03998_at	NM_138395	MARS2
gnf1h08146_at	NM_015059	TLN2
gnf1h08863_at	NM_145282	LOC153328
gnf1h07453_s_at	NM_031900	AGXT2
gnf1h05883_s_at	NM_018397	CHDH
gnf1h08544_at	NM_152407	GRPEL2
gnf1h06102_at	NM_152732	C6orf206
gnf1h01423_s_at	NM_178559	ABCB5
gnf1h00563_at	NM_031947	SLC25A2
gnf1h05396_x_at	NM_000611; NM_203329; NM_203330; NM_203331	CD59
gnf1h07902_at	NM_138451	IQCD
gnf1h00317_at	NM_018841	GNG12
gnf1h06599_at	NM_012424	RPS6KC1
gnf1h01110_at	NM_033226; NM_145187; NM_145188; NM_145189; NM_145190	ABCC12
gnf1h07971_s_at	NM_003319; NM_133378; NM_133379; NM_133432; NM_133437	TTN
gnf1h00256_at	NM_017431	PRKAG3
gnf1h07935_s_at	NM_033226; NM_145187; NM_145188; NM_145189; NM_145190	ABCC12
gnf1h07120_at	NM_173637	MGC34725
gnf1h00012_x_at	NM_005205	COX6A2
gnf1h06045_at	NM_153370	PI16
211613_s_at	NM_000408	GPD2
gnf1h03869_s_at	NM_032797	AMID
49327_at	NM_012239	SIRT3
206527_at	NM_000663; NM_020686	ABAT
216409_at	NM_001009185; NM_015256	ACSL6
210197_at	NM_014216	ITPK1
214225_at	NM_006223	PIN4
221104_s_at	NM_018376	NIPSNAP3B
216955_at	NM_004606; NM_138923	TAF1
215787_at	NM_001613	ACTA2
213631_x_at	NM_001361	DHODH
217636_at	NM_002693	POLG
214474_at	NM_005399	PRKAB2
218202_x_at	NM_022915	MRPL44
205900_at	NM_006121	KRT1
221793_at	NM_020812	DOCK6
206714_at	NM_001141	ALOX15B
220236_at	NM_017990	PDPR
214232_at	NM_005692; NM_007189	ABCF2
204227_s_at	NM_004614	TK2
208028_s_at	NM_001509; NM_003996	GPX5
211196_at	NM_001918	DBT
201835_s_at	NM_006253	PRKAB1
209399_at	NM_000411	HLCS
204942_s_at	NM_000695	ALDH3B2
214627_at	NM_000502	EPX
214533_at	NM_001836	CMA1
215975_x_at	NM_000167; NM_203391	GK
208844_at	NM_005662	VDAC3
214148_at	NM_021953; NM_202002; NM_202003	FOXM1
gnf1h05316_at	NM_025130	FLJ22761
221384_at	NM_021833	UCP1
220103_s_at	NM_016067	MRPS18C
207709_at	NM_006252	PRKAA2
204940_at	NM_002667	PLN
gnf1h08637_at	NM_015965	GRIM19
gnf1h05707_at	NM_178858	SFXN2
213683_at	NM_001009185; NM_015256	ACSL6
211207_s_at	NM_001009185; NM_015256	ACSL6
221010_s_at	NM_012241; NM_031244	SIRT5
219808_at	NM_016510	SCLY
gnf1h09294_s_at	NM_000184	HBG2
204419_x_at	NM_000184	HBG2
211696_x_at	NM_000518	HBB
204624_at	NM_000053; NM_001005918	ATP7B
219708_at	NM_020201	NT5M
218978_s_at	NM_016612; NM_018579	MSCP
214332_s_at	NM_005726	TSFM
205217_at	NM_004085	TIMM8A
213632_at	NM_001361	DHODH
204651_at	NM_005011	NRF1
207349_s_at	NM_003356; NM_022803	UCP3
203949_at	NM_000250	MPO
203948_s_at	NM_000250	MPO
207067_s_at	NM_002112	HDC
gnf1h08145_s_at	NM_015059	TLN2
207206_s_at	NM_000697	ALOX12
207463_x_at	NM_002771	PRSS3
205402_x_at	NM_002769	PRSS1
206311_s_at	NM_000928	PLA2G1B
212531_at	NM_005564	LCN2
209369_at	NM_005139	ANXA3
gnf1h02057_at	NM_020726	NLN
210682_at	NM_006151	LPO
gnf1h06005_at	NM_144579	SFXN5
208733_at	NM_002865	RAB2
204572_s_at	NM_006223	PIN4
218790_s_at	NM_018196	TMLHE
210852_s_at	NM_005763	AASS
222248_s_at	NM_012240	SIRT4
216533_at	NM_000282	PCCA
215078_at	NM_000636	SOD2
214166_at	NM_003000	SDHB
211167_s_at	NM_000162; NM_033507; NM_033508	GCK
215430_at	NM_033214	GK2
214518_at	NM_005390	PDHA2
gnf1h10490_at	NM_138451	IQCD
gnf1h01140_at	NM_033412	MCART1
210712_at	NM_033195	LDHAL6B
207116_s_at	NM_014364	GAPDS
206406_at	NM_030663	MCSP
207022_s_at	NM_002301; NM_017448	LDHC
220256_s_at	NM_022120	OXCT2
217009_at	NM_138733	PGK2
221037_s_at	NM_031291	DKFZP434N1235
210626_at	NM_003488; NM_139275	AKAP1
211702_s_at	NM_032582	USP32
220105_at	NM_014433	RTDR1
207534_at	NM_002363; NM_177404; NM_177415	MAGEB1
217073_x_at	NM_000039	APOA1
204607_at	NM_005518	HMGCS2
209443_at	NM_000624	SERPINA5
gnf1h09036_at	NM_206892	MDH1B
210189_at	NM_005527	HSPA1L
205843_x_at	NM_000755; NM_004003; NM_144782	CRAT
219786_at	NM_004923	MTL5
221995_s_at	NM_024026	MRP63
217111_at	NM_014324; NM_203382	AMACR
216190_x_at	NM_002211; NM_033666; NM_033667; NM_033668; NM_033669; NM_133376	ITGB1
217167_x_at	NM_000167; NM_203391	GK
215977_x_at	NM_000167; NM_203391	GK
215966_x_at	NM_000167; NM_203391	GK
209223_at	NM_000591	CD14
206957_at	0	AGXT
215774_s_at	NM_003848	SUCLG2
205940_at	NM_002470	MYH3
37226_at	NM_001205; NM_013978; NM_013979; NM_013980	BNIP1
214057_at	NM_021960; NM_182763	MCL1
213840_s_at	NM_021107; NM_033362; NM_033363	MRPS12
221997_s_at	NM_178336; NM_180981; NM_180982; NM_181304; NM_181305; NM_181306; NM_181307	MRPL52
217383_at	NM_000291	PGK1
216961_s_at	NM_001212	C1QBP
214330_at	NM_145691	ATPAF2
207833_s_at	NM_000411	HLCS
215432_at	NM_052956	BUCS1
213863_s_at	NM_031420	MRPL9
222003_s_at	NM_020812	DOCK6
211004_s_at	NM_000694	ALDH3B1
216962_at	NM_001212	C1QBP
202148_s_at	NM_006907; NM_153824	PYCR1
202264_s_at	NM_006114	TOMM40
201633_s_at	NM_030579	CYB5-M
203193_at	NM_004451	ESRRA
213736_at	NM_001862	COX5B
213550_s_at	NM_000591	CD14
213057_at	NM_145691	ATPAF2
211692_s_at	NM_014417	BBC3
214358_at	NM_000664; NM_198834; NM_198835; NM_198836; NM_198837; NM_198838; NM_198839	ACACA
222305_at	NM_000189	HK2
204871_at	NM_006980	MTERF
210820_x_at	NM_016138	COQ7
209746_s_at	NM_016138	COQ7
217981_s_at	NM_012192	FXC1
216995_x_at	NM_002880	RAF1
203032_s_at	NM_000143	FH
gnf1h05976_at	NM_152740	HIBADH
218844_at	NM_025149	FLJ20920
gnf1h00836_at	NM_032593	HINT2
207621_s_at	NM_007169; NM_148172; NM_148173	PEMT
218275_at	NM_012140	SLC25A10
219188_s_at	NM_014067	LRP16
1487_at	NM_004451	ESRRA
204483_at	NM_001976; NM_053013	ENO3
201968_s_at	NM_002633	PGM1
221927_s_at	NM_031295; NM_148912; NM_148913; NM_148914; NM_148915; NM_148916	WBSCR21
218780_at	NM_013312	HOOK2
218455_at	NM_021100; NM_181679	NFS1
204348_s_at	NM_001005353; NM_013410; NM_203464	AK3
209645_s_at	NM_000692	ALDH1B1
204016_at	NM_015340	LARS2
gnf1h02162_s_at	NM_015488; NM_022572	MR-1
218597_s_at	NM_018464	C10orf70
208813_at	NM_002079	GOT1
36475_at	NM_014291	GCAT
213129_s_at	NM_004483	GCSH
gnf1h00728_s_at	NM_032343	CHCHD6
221227_x_at	NM_017421	COQ3
219185_at	NM_012241; NM_031244	SIRT5
204305_at	NM_005932	MIPEP
203192_at	NM_005689	ABCB6
202590_s_at	NM_002611	PDK2
202588_at	NM_000476	AK1
221232_s_at	NM_020349	ANKRD2	Calcium binding
208148_at	NM_017533	MYH4	Calcium binding
219645_at	NM_001231	CASQ1	Calcium binding
203864_s_at	NM_001103	ACTN2	Calcium binding
205444_at	NM_004320; NM_173201	ATP2A1	Calcium binding
208195_at	NM_003319; NM_133378; NM_133379; NM_133432; NM_133437	TTN	Calcium binding
204810_s_at	NM_001824	CKM	Calcium binding
216265_x_at	NM_000257	MYH7	Calcium binding
206353_at	NM_005205	COX6A2	Calcium binding
207317_s_at	NM_001232	CASQ2	Calcium binding
205295_at	NM_001825	CKMT2	Calcium binding
205736_at	NM_000290	PGAM2	Calcium binding
208040_s_at	NM_000256	MYBPC3	Calcium binding
205742_at	NM_000363	TNNI3	Calcium binding
219647_at	NM_005694	COX17
214468_at	NM_002471	MYH6
210862_s_at	NM_007101	SARDH
206993_at	NM_001003803; NM_001003805; NM_015684	ATP5S
219727_at	NM_014080	DUOX2
210342_s_at	NM_000547; NM_175719; NM_175720; NM_175721; NM_175722	TPO
207101_at	NM_014231; NM_016830; NM_199245	VAMP1
210451_at	NM_000298; NM_181871	PKLR
207858_s_at	NM_000298; NM_181871	PKLR
222078_at	NM_000298; NM_181871	PKLR
gnf1h05745_at	NM_207117	C14orf68
206916_x_at	NM_000353	TAT
222083_at	NM_005838; NM_201648	GLYAT
206930_at	NM_005838; NM_201648	GLYAT
216600_x_at	NM_000035	ALDOB
214423_x_at	NM_000035	ALDOB
211357_s_at	NM_000035	ALDOB
204705_x_at	NM_000035	ALDOB
217238_s_at	NM_000035	ALDOB
211298_s_at	NM_000477	ALB
205216_s_at	NM_000042	APOH
204704_s_at	NM_000035	ALDOB
214424_s_at	NM_000035	ALDOB
211552_s_at	NM_003748; NM_170726	ALDH4A1
206350_at	NM_001639	APCS
204920_at	NM_001875	CPS1
220357_s_at	NM_016276; NM_170693	SGK2
207200_at	NM_000531	OTC
211322_s_at	NM_007101	SARDH
207256_at	NM_000242	MBL2
gnf1h02869_at	NM_207117	C14orf68
37512_at	NM_003725	RODH
gnf1h09591_at	NM_194291	LOC157378
211279_at	NM_005011	NRF1
gnf1h06701_at	NM_207348	LOC284723
214711_at	NM_004373	COX6A1
204330_s_at	NM_021107; NM_033362; NM_033363	MRPS12
gnf1h06392_at	NM_182556	LOC283130
gnf1h02323_at	NM_025130	FLJ22761
214277_at	NM_004375	COX11
203946_s_at	NM_001172	ARG2
gnf1h01383_s_at	NM_145305	LOC203427
204289_at	NM_025057	C14orf45
220903_at	NM_024996	GFM1
217153_at	NM_004308	ARHGAP1
211500_at	NM_002751; NM_138993	MAPK11
215414_at	NM_006567	FARS2
215278_at	NM_012343; NM_182977	NNT
204660_at	NM_005262	GFER
221936_x_at	NM_032477	MRPL41
216947_at	NM_001927	DES
220585_at	NM_025130	FLJ22761
211204_at	NM_002395	ME1
214262_at	NM_001212	C1QBP
215560_x_at	NM_019041	MTRF1L
206900_x_at	NM_021047	LOC114977
214210_at	NM_006358	SLC25A17
206504_at	NM_000782	CYP24A1
222004_s_at	NM_020812	DOCK6
209745_at	NM_016138	COQ7
207552_at	NM_001002031; NM_005176	ATP5G2
207421_at	NM_001739	CA5A
203783_x_at	NM_005035	POLRMT
gnf1h09532_s_at	NM_005011	NRF1
gnf1h01326_x_at	NM_001009185; NM_015256	ACSL6
gnf1h09324_s_at	NM_006567	FARS2
gnf1h07740_s_at	NM_019036	HMGCLL1
gnf1h00061_at	NM_004736	XPR1
gnf1h07608_s_at	NM_006111	ACAA2
202366_at	NM_000017	ACADS
gnf1h03802_s_at	NM_020247	CABC1
217646_at	NM_003172	SURF1
207005_s_at	NM_000633; NM_000657	BCL2
214666_x_at	NM_004136	IREB2
207004_at	NM_000633; NM_000657	BCL2
221737_at	NM_007353	GNA12
211280_s_at	NM_005011	NRF1
221320_at	NM_020396	BCL2L10
221072_at	0	MOST2
207129_at	NM_007220	CA5B
206124_s_at	NM_004140	LLGL1
219986_s_at	NM_000690	ALDH2
207567_at	NM_003984	SLC13A2
219827_at	NM_003356; NM_022803	UCP3
211177_s_at	NM_006440; NM_145747; NM_145748	TXNRD2
220047_at	NM_012240	SIRT4
216888_at	NM_007078	LDB3
217006_x_at	NM_004104	FASN
215168_at	NM_006335	TIMM17A
207982_at	NM_005323	HIST1H1T
207046_at	NM_003548	HIST2H4
201822_at	NM_006335	TIMM17A
216841_s_at	NM_000636	SOD2
215223_s_at	NM_000636	SOD2
221477_s_at	NM_000636	SOD2
215813_s_at	NM_000962; NM_080591	PTGS1
205128_x_at	NM_000962; NM_080591	PTGS1
205127_at	NM_000962; NM_080591	PTGS1
204748_at	NM_000963	PTGS2
210145_at	NM_024420	PLA2G4A
217497_at	NM_001953	ECGF1
215573_at	NM_001752	CAT
205676_at	NM_000785	CYP27B1
205355_at	NM_001609	ACADSB
214681_at	NM_000167; NM_203391	GK
207387_s_at	NM_000167; NM_203391	GK
214648_at	NM_001509; NM_003996	GPX5
209910_at	NM_005673	SLC25A16
220527_at	NM_017971	MRPL20
210007_s_at	NM_000408	GPD2
203684_s_at	NM_000633; NM_000657	BCL2
220474_at	NM_030631	SLC25A21
219975_x_at	NM_018324	THEDC1
210447_at	NM_012084	GLUD2
220232_at	NM_024906	SCD4
205716_at	NM_018843	MCFP
219589_s_at	NM_018273	FLJ10922
217016_x_at	0	na
213167_s_at	NM_006933	SLC5A3
213835_x_at	NM_032620; NM_133644	GTPBP3
207889_at	NM_007101	SARDH
219792_at	NM_024758	AGMAT
206069_s_at	NM_001608	ACADL
206423_at	NM_021146	ANGPTL7
203980_at	NM_001442	FABP4
203649_s_at	NM_000300	PLA2G2A
gnf1h09461_at	NM_002651	PIK4CB
gnf1h01315_s_at	NM_015059	TLN2
gnf1h02569_s_at	NM_000411	HLCS
gnf1h00556_at	NM_031938	BCDO2
gnf1h05009_at	NM_018002	OXR1
gnf1h01170_at	NM_052845	MMAB
gnf1h01073_at	NM_033084	FANCD2
gnf1h00395_at	NM_022116	FIGNL1
gnf1h05190_s_at	NM_138777; NM_199176; NM_199177	MRRF
gnf1h05189_at	NM_138777; NM_199176; NM_199177	MRRF
gnf1h08862_at	NM_004140	LLGL1
218939_at	NM_012318	LETM1
219156_at	NM_018373	SYNJ2BP
207506_at	NM_006541	TXNL2
215654_at	NM_001190	BCAT2
220775_s_at	NM_018314	UEV3
204587_at	NM_003951; NM_022810	SLC25A14

## Sheet: Mouse
GNF Id	RefSeq	Gene Symbol	Classification
gnf1m00838_a_at	NM_007505	Atp5a1	OXPHOS
gnf1m03991_s_at	NM_020615	Atp5c1	OXPHOS
gnf1m11123_a_at	NM_007730	Cox7a2	OXPHOS
gnf1m08892_a_at	NM_025336	Chchd3	OXPHOS
gnf1m10841_x_at	NM_013795	Atp51	OXPHOS
gnf1m04881_s_at	NM_026219	Uqcrb	OXPHOS
gnf1m04786_a_at	NM_025987	Ndufa6	OXPHOS
gnf1m11241_a_at	NM_025641	Uqcrh	OXPHOS
gnf1m04631_s_at	NM_025650	Uqcr	OXPHOS
gnf1m09810_a_at	NM_025348	Ndufa3	OXPHOS
gnf1m04592_a_at	NM_025567	Cyc1	OXPHOS
gnf1m04313_a_at	NM_023374	Sdhb	OXPHOS
gnf1m10209_a_at	NM_144870	Ndufs8	OXPHOS
gnf1m09592_a_at	NM_026610	Ndufb4	OXPHOS
gnf1m04306_a_at	NM_023312	Grim19	OXPHOS
gnf1m09625_s_at	NM_019435	Np15	OXPHOS
gnf1m10344_a_at	NM_053071	Cox6c	OXPHOS
gnf1m09052_s_at	NM_053071	Cox6c	OXPHOS
gnf1m05215_x_at	NM_027862	Atp5h	OXPHOS
gnf1m04724_a_at	NM_009904	Clgn	OXPHOS
gnf1m11202_a_at	NM_025983	Atp5e	OXPHOS
gnf1m31196_a_at	NM_010888	Ndufs6	OXPHOS
gnf1m04655_a_at	NM_025710	Uqcrfs1	OXPHOS
gnf1m03972_x_at	NM_020582	Atp5j2	OXPHOS
gnf1m04546_a_at	NM_025460	1810020E01Rik	OXPHOS
gnf1m09175_s_at	NM_024166	Chchd2	OXPHOS
gnf1m30137_s_at	NM_007507	Atp5k	OXPHOS
gnf1m04813_a_at	NM_026065	2900055D03Rik	OXPHOS
gnf1m05016_a_at	NM_026614	Ndufa5	OXPHOS
gnf1m30034_a_at	NM_026684	Ndufb10	OXPHOS
gnf1m10956_a_at	NM_009941	Cox4i1	OXPHOS
gnf1m10406_a_at	NM_023172	Ndufb9	OXPHOS
gnf1m29977_a_at	NM_026688	Ndufs3	OXPHOS
gnf1m06025_a_at	NM_133666	Ndufv1	OXPHOS
gnf1m10986_a_at	NM_010885	Ndufa2	OXPHOS
gnf1m28713_a_at	BC030946	gnf1m28713_a_at	OXPHOS
gnf1m04473_a_at	NM_025316	Ndufb5	OXPHOS
gnf1m00423_a_at	NM_025551	2410011G03Rik	OXPHOS
gnf1m07261_a_at	NM_153064	Ndufs2	OXPHOS
gnf1m01276_a_at	NM_008323	Idh3g	OXPHOS
gnf1m04489_a_at	NM_025358	Ndufa9	OXPHOS
gnf1m00764_a_at	NM_025407	Uqcrc1	OXPHOS
gnf1m09843_a_at	NM_138597	Atp5o	OXPHOS
gnf1m09960_s_at	NM_019758	Mtch2	OXPHOS
gnf1m00021_a_at	NM_025848	Sdhd	OXPHOS
gnf1m03834_a_at	NM_019879	Suclg1	OXPHOS
gnf1m01445_a_at	NM_008617	Mdh2	OXPHOS
gnf1m04618_a_at	NM_025628	Cox6b	OXPHOS
gnf1m13826_a_at	NM_009725	Atp5f1	OXPHOS
gnf1m09977_a_at	NM_175015	Atp5g3	OXPHOS
gnf1m04504_s_at	NM_025379	Cox7b	OXPHOS
gnf1m09230_s_at	NM_133668	Slc25a3	OXPHOS
gnf1m10550_a_at	NM_007506	Atp5g1	OXPHOS
gnf1m04470_a_at	NM_025313	Atp5d	OXPHOS
gnf1m10074_a_at	NM_024211	Slc25a11	OXPHOS
gnf1m10326_a_at	BC002163	gnf1m10326_a_at	OXPHOS
gnf1m06544_a_at	NM_145518	Ndufs1	OXPHOS
gnf1m09227_a_at	NM_130884	Idh3b	OXPHOS
gnf1m05427_a_at	NM_029272	Ndufs7	OXPHOS
gnf1m05918_a_at	NM_080633	Aco2	OXPHOS
gnf1m10948_a_at	NM_007808	Cycs	OXPHOS
gnf1m10442_a_at	NM_028132	Pgm2	OXPHOS
gnf1m03963_a_at	NM_020569	Park7	OXPHOS
gnf1m03076_a_at	NM_012029	Sitpec	OXPHOS
gnf1m26397_a_at	NM_024197	Ndufa10	OXPHOS
gnf1m12780_a_at	NM_027175	Ndufaf1	OXPHOS
gnf1m15869_a_at	NM_023281	Sdha	OXPHOS
gnf1m01069_a_at	NM_007931	Endog	OXPHOS
gnf1m04403_a_at	NM_024220	1810004I06Rik	OXPHOS
gnf1m11594_a_at	NM_023260	Mrps34
gnf1m05546_a_at	NM_030210	Aacs
gnf1m09504_a_at	NM_026885	1500016L11Rik
gnf1m09749_a_at	NM_026744	Mrpl53
gnf1m09481_s_at	NM_021518	Rab2
gnf1m00543_at	NM_008810	Pdha1
gnf1m09250_s_at	NM_053161	Mrpl27
gnf1m09249_a_at	NM_053161	Mrpl27
gnf1m15833_a_at	NM_024226	Rtn4
gnf1m00801_x_at	NM_007438	Aldo1
gnf1m02151_a_at	NM_009964	Cryab
gnf1m11700_s_at	NM_026126	4833415N24Rik
gnf1m02251_a_at	NM_010211	Fhl1
gnf1m00931_a_at	NM_007688	Cfl2
gnf1m28682_a_at	NM_011590	Timm17a	Mitochondrial Translation
gnf1m02919_s_at	NM_011696	Vdac3	Mitochondrial Translation
gnf1m04607_s_at	NM_025597	Ndufb3	Mitochondrial Translation
gnf1m11225_a_at	NM_010887	Ndufs4	Mitochondrial Translation
gnf1m09924_a_at	NM_026035	Mrpl55	Mitochondrial Translation
gnf1m05370_a_at	NM_028794	Nudt9	Mitochondrial Translation
gnf1m28751_a_at	NM_172149	Bnip1	Mitochondrial Translation
gnf1m31213_s_at	NM_011590	Timm17a	Mitochondrial Translation
gnf1m05283_a_at	NM_028233	Lrpprc	Mitochondrial Translation
gnf1m06132_a_at	NM_134040	Ddx1	Mitochondrial Translation
gnf1m04419_a_at	NM_024273	4930455C21Rik	Mitochondrial Translation
gnf1m09451_a_at	NM_026759	Mrpl13	Mitochondrial Translation
gnf1m04586_a_at	NM_025553	Mrpl11	Mitochondrial Translation
gnf1m02867_a_at	NM_011592	Timm44	Mitochondrial Translation
gnf1m11303_a_at	NM_023331	Mrpl46	Mitochondrial Translation
gnf1m05135_a_at	NM_027204	Mrpl12	Mitochondrial Translation
gnf1m00477_a_at	NM_024166	Chchd2	Mitochondrial Translation
gnf1m08858_a_at	NM_007749	Cox7c	Mitochondrial Translation
gnf1m11058_s_at	NM_016804	Mtx2	Mitochondrial Translation
gnf1m29327_a_at	NM_175001	Mrpl22	Mitochondrial Translation
gnf1m22968_s_at	NM_198653	2010002H18Rik	Mitochondrial Translation
gnf1m04583_a_at	NM_025544	Mrps15	Mitochondrial Translation
gnf1m04474_a_at	NM_025317	Mrpl54	Mitochondrial Translation
gnf1m04285_a_at	NM_023202	Ndufa7	Mitochondrial Translation
gnf1m02998_a_at	NM_011868	Peci	Mitochondrial Translation
gnf1m00482_a_at	NM_026851	Mrpl52	Mitochondrial Translation
gnf1m05807_a_at	NM_053163	Mrpl36	Mitochondrial Translation
gnf1m02479_x_at	NM_010699	Ldh1	Mitochondrial Translation
gnf1m04262_x_at	NM_023119	Eno1	Mitochondrial Translation
gnf1m10136_a_at	NM_172745	2300002G02Rik	Mitochondrial Translation
gnf1m04405_a_at	NM_024227	Mrpl28	Mitochondrial Translation
gnf1m09208_s_at	NM_027204	Mrpl12	Mitochondrial Translation
gnf1m03340_a_at	NM_013899	Timm13a	Mitochondrial Translation
gnf1m05061_a_at	NM_026768	Mrps18a	Mitochondrial Translation
gnf1m04394_a_at	NM_024177	Mrpl38	Mitochondrial Translation
gnf1m30072_a_at	NM_027143	9130227C08Rik	Mitochondrial Translation
gnf1m11542_a_at	NM_026255	Slc25a26	Mitochondrial Translation
gnf1m29015_a_at	NM_027457	4933402O15Rik
gnf1m04397_a_at	NM_024201	0610011N22Rik
gnf1m11228_a_at	NM_013871	Mapk12
gnf1m07847_a_at	NM_175372	Rdh13
gnf1m11959_a_at	NM_144896	Pet112l
gnf1m03403_a_at	NM_015810	Polg2
gnf1m26561_a_at	NM_030225	Dlst
gnf1m11093_a_at	NM_023505	Glrx2
gnf1m01088_a_at	NM_007953	Esrra
gnf1m27443_at	NM_023140	Txnl2
gnf1m24360_at	NM_023644	Mccc1
gnf1m29220_a_at	NM_010209	Fh1
gnf1m01031_a_at	NM_007861	Dld
gnf1m10850_a_at	NM_007747	Cox5a
gnf1m03473_a_at	NM_016774	Atp5b
gnf1m16299_a_at	NM_010956	Ogdh
gnf1m09884_a_at	NM_134007	D10Ertd214e
gnf1m05049_a_at	NM_026673	0610008C08Rik
gnf1m02142_a_at	NM_009940	Coq7
gnf1m10446_a_at	NM_027360	2010107E04Rik
gnf1m10700_a_at	NM_007906	Eef1a2
gnf1m04130_a_at	NM_021514	Pfkm
gnf1m02300_a_at	NM_010324	Got1
gnf1m12485_a_at	NM_021515	Ak1
gnf1m26396_at	NM_024197	Ndufa10
gnf1m11057_a_at	NM_029573	Idh3a
gnf1m08012_a_at	NM_145614	Dlat
gnf1m23157_a_at	NM_011506	Sucla2
gnf1m02918_a_at	NM_011695	Vdac2
gnf1m23250_at	NM_019758	Mtch2
gnf1m04593_a_at	NM_025569	Mgst3
gnf1m09757_a_at	NM_025784	1700112N14Rik
gnf1m03661_a_at	NM_018888	2410003P15Rik
gnf1m09561_a_at	NM_178603	Mrpl50
gnf1m08842_at	NM_008831	Phb
gnf1m31234_s_at	NM_011434	Sod1
gnf1m06572_a_at	NM_145573	Mrps35
gnf1m29142_a_at	0	Prss15
gnf1m04988_a_at	NM_026508	2410002K23Rik
gnf1m31223_s_at	NM_175001	Mrpl22
gnf1m04468_a_at	NM_025310	Ftsj3
gnf1m03568_a_at	NM_017462	Polg
gnf1m12656_a_at	NM_015751	Abce1
gnf1m04744_a_at	NM_025878	Mrps18b
gnf1m28025_at	NM_010497	Idh1
gnf1m10225_a_at	NM_029787	Dia1
gnf1m09525_a_at	NM_026732	1110006I11Rik
gnf1m03545_a_at	NM_016978	Oat
gnf1m02816_s_at	NM_011467	Spr
gnf1m04462_a_at	NM_025297	Nrbf1
gnf1m29344_a_at	NM_134037	Acly
gnf1m00562_a_at	NM_007988	Fasn
gnf1m01556_s_at	NM_008797	Pcx
gnf1m00078_a_at	NM_009127	Scd1
gnf1m07306_a_at	NM_153150	Slc25a1
gnf1m16228_a_at	NM_030087	1500032D16Rik
gnf1m05906_a_at	NM_017391	Mrps6
gnf1m10949_a_at	NM_007652	Cd59a
gnf1m30697_a_at	0	Mcee	Coenzyme and Prosthetic group metabolism
gnf1m05476_a_at	NM_029555	Gstk1	Coenzyme and Prosthetic group metabolism
gnf1m06394_s_at	NM_144844	Pcca	Coenzyme and Prosthetic group metabolism
gnf1m01465_a_at	NM_008650	Mut	Coenzyme and Prosthetic group metabolism
gnf1m09424_a_at	NM_145567	Hibadh	Coenzyme and Prosthetic group metabolism
gnf1m04721_a_at	NM_025835	Pccb	Coenzyme and Prosthetic group metabolism
gnf1m03361_a_at	NM_015729	Acox1	Coenzyme and Prosthetic group metabolism
gnf1m23225_at	NM_010022	Dbt	Coenzyme and Prosthetic group metabolism
gnf1m28512_a_at	NM_199195	Bckdhb	Coenzyme and Prosthetic group metabolism
gnf1m01193_a_at	NM_008149	Gpam	Coenzyme and Prosthetic group metabolism
gnf1m04716_a_at	NM_025826	Acadsb	Coenzyme and Prosthetic group metabolism
gnf1m10985_a_at	NM_020520	Slc25a20	Coenzyme and Prosthetic group metabolism
gnf1m10199_a_at	NM_026695	Etfb	Coenzyme and Prosthetic group metabolism
gnf1m10095_a_at	NM_177470	Acaa2	Coenzyme and Prosthetic group metabolism
gnf1m09802_s_at	NM_007382	Acadm	Coenzyme and Prosthetic group metabolism
gnf1m06565_s_at	NM_145558	Hadhb	Coenzyme and Prosthetic group metabolism
gnf1m06564_a_at	NM_145558	Hadhb	Coenzyme and Prosthetic group metabolism
gnf1m03550_a_at	NM_017366	Acadvl	Coenzyme and Prosthetic group metabolism
gnf1m03471_a_at	NM_016772	Ech1	Coenzyme and Prosthetic group metabolism
gnf1m10941_a_at	NM_007381	Acadl	Coenzyme and Prosthetic group metabolism
gnf1m07429_a_at	NM_010023	Dci	Coenzyme and Prosthetic group metabolism
gnf1m04858_a_at	NM_026172	Decr1	Coenzyme and Prosthetic group metabolism
gnf1m00811_a_at	NM_007452	Prdx3	Coenzyme and Prosthetic group metabolism
gnf1m09389_s_at	NM_145558	Hadhb	Coenzyme and Prosthetic group metabolism
gnf1m09321_a_at	NM_146108	Hibch	Coenzyme and Prosthetic group metabolism
gnf1m04506_a_at	NM_025384	Dnajd1	Coenzyme and Prosthetic group metabolism
gnf1m00856_a_at	NM_007533	Bckdha	Coenzyme and Prosthetic group metabolism
gnf1m17072_at	NM_019826	Ivd	Coenzyme and Prosthetic group metabolism
gnf1m30522_a_at	NM_009768	Bsg	Coenzyme and Prosthetic group metabolism
gnf1m01202_a_at	NM_008162	Gpx4	Coenzyme and Prosthetic group metabolism
gnf1m09826_a_at	NM_053164	Mrpl43	Coenzyme and Prosthetic group metabolism
gnf1m04590_a_at	NM_025562	Ttc11	Coenzyme and Prosthetic group metabolism
gnf1m00685_s_at	NM_008155	Gpi1	Coenzyme and Prosthetic group metabolism
gnf1m09695_a_at	NM_024284	Hagh	Coenzyme and Prosthetic group metabolism
gnf1m00191_a_at	NM_012021	Prdx5	Coenzyme and Prosthetic group metabolism
gnf1m17574_s_at	NM_024454	Rab21	Coenzyme and Prosthetic group metabolism
gnf1m07709_s_at	NM_145156	Slc25a28	Coenzyme and Prosthetic group metabolism
gnf1m15276_a_at	NM_011327	Scp2	Coenzyme and Prosthetic group metabolism
gnf1m02075_a_at	NM_009804	Cat	Coenzyme and Prosthetic group metabolism
gnf1m10495_a_at	NM_021299	Ak3l	Coenzyme and Prosthetic group metabolism
gnf1m01740_a_at	NM_009155	Sepp1	Coenzyme and Prosthetic group metabolism
gnf1m18481_a_at	0	4933425A18Rik	Coenzyme and Prosthetic group metabolism
gnf1m03718_a_at	NM_019503	Fxyd1	Coenzyme and Prosthetic group metabolism
gnf1m01115_a_at	NM_007998	Fech	Coenzyme and Prosthetic group metabolism
gnf1m16262_a_at	NM_026452	2310005O14Rik	Coenzyme and Prosthetic group metabolism
gnf1m05168_a_at	NM_027430	2610205H19Rik	Coenzyme and Prosthetic group metabolism
gnf1m06026_a_at	NM_133667	Pdk2	Coenzyme and Prosthetic group metabolism
gnf1m13000_a_at	NM_134147	D930010J01Rik	Coenzyme and Prosthetic group metabolism
gnf1m10083_a_at	NM_026703	Ndufa8	Coenzyme and Prosthetic group metabolism
gnf1m09315_a_at	NM_138601	D10Jhu81e	Coenzyme and Prosthetic group metabolism
gnf1m04493_a_at	NM_025363	1110001J03Rik	Coenzyme and Prosthetic group metabolism
gnf1m03690_a_at	NM_019443	Ndufa1	Coenzyme and Prosthetic group metabolism
gnf1m00223_a_at	NM_019966	Mlycd	Coenzyme and Prosthetic group metabolism
gnf1m00551_a_at	NM_178848	Sirt5	Coenzyme and Prosthetic group metabolism
gnf1m26245_at	0	Suclg2
gnf1m01214_a_at	NM_008180	Gss
gnf1m07798_a_at	NM_172532	D630032B01Rik
gnf1m05896_a_at	NM_080289	Grhpr
gnf1m12894_a_at	NM_026542	3010027G13Rik
gnf1m01249_a_at	NM_008254	Hmgcl
gnf1m01229_a_at	NM_008212	Hadhsc
gnf1m00771_a_at	NM_007383	Acads
gnf1m07436_a_at	NM_008292	Hsd17b4
gnf1m03465_a_at	NM_016763	Hadh2
gnf1m01275_a_at	NM_173011	Vps33b
gnf1m01173_a_at	NM_008097	Gcdh
gnf1m11051_a_at	NM_019946	Mgst1
gnf1m04700_a_at	NM_025797	Cyb5
gnf1m09231_a_at	NM_021507	Sqrdl
gnf1m00184_a_at	NM_013495	Cpt1a
gnf1m03955_a_at	NM_020559	Alas1
gnf1m02003_a_at	NM_009656	Aldh2
gnf1m10664_a_at	NM_016870	Sah
gnf1m04358_a_at	NM_023732	Abcb6
gnf1m09530_a_at	NM_138670	Mpst
gnf1m00349_a_at	NM_173733	Suox
gnf1m10646_a_at	NM_011978	Slc27a2
gnf1m08894_a_at	NM_025434	Mrps28
gnf1m03304_a_at	NM_013820	Hk2
gnf1m29288_a_at	NM_009737	Bcat2
gnf1m17001_at	NM_024406	Fabp4
gnf1m15683_at	NM_024406	Fabp4
gnf1m15832_at	NM_007981	Acsl1
gnf1m11031_at	NM_007981	Acsl1
gnf1m00683_a_at	NM_024406	Fabp4
gnf1m07840_a_at	NM_145615	Etfa
gnf1m00770_a_at	NM_007382	Acadm
gnf1m10938_a_at	NM_013671	Sod2
gnf1m02147_a_at	NM_009949	Cpt2
gnf1m04925_s_at	NM_026332	1810055D05Rik
gnf1m02962_a_at	NM_011802	Clpx
gnf1m06465_a_at	NM_145227	Oas2
gnf1m10262_s_at	NM_145443	BC016226
gnf1m13738_at	0	Mccc2
gnf1m06393_a_at	NM_144844	Pcca
gnf1m00687_at	NM_009464	Ucp3
gnf1m10246_s_at	NM_134188	Mte1
gnf1m28814_a_at	NM_027143	9130227C08Rik
gnf1m09997_a_at	NM_175374	9130004K12Rik
gnf1m09328_a_at	NM_133767	Mtif2
gnf1m11766_at	NM_008112	Gdi3
gnf1m10953_a_at	NM_009739	Bckdk
gnf1m03477_a_at	NM_016781	Prkag1
gnf1m15377_at	NM_026775	1110014C03Rik
gnf1m04977_s_at	NM_026468	Atp5g2
gnf1m04820_a_at	NM_026080	Mrps24
gnf1m11174_a_at	NM_009187	Cox7a2l
gnf1m11993_a_at	NM_013771	Yme1l1
gnf1m05480_a_at	NM_029576	1110011F09Rik
gnf1m11189_a_at	NM_013472	Anxa6
gnf1m02012_a_at	NM_009673	Anxa5
gnf1m02158_a_at	NM_009983	Ctsd
gnf1m10010_a_at	NM_026738	1110007C09Rik
gnf1m09985_a_at	NM_026591	Mrpl24
gnf1m04356_a_at	0	Txnip
gnf1m06114_a_at	NM_133976	1190002L16Rik
gnf1m29967_a_at	0	gnf1m29967_a_at
gnf1m11396_s_at	NM_025969	1700034H14Rik
gnf1m11395_a_at	NM_025969	1700034H14Rik
gnf1m07351_a_at	NM_153516	Bcl2l13
gnf1m04563_a_at	NM_025500	Mrpl37
gnf1m02004_a_at	NM_009658	Akr1b3
gnf1m11438_s_at	NM_019736	Acate2
gnf1m11437_a_at	NM_019736	Acate2
gnf1m11236_a_at	NM_019752	Prss25
gnf1m08891_a_at	NM_025333	0610038F07Rik
gnf1m06161_a_at	NM_134142	1110006I15Rik
gnf1m01247_a_at	NM_008249	Tfb2m
gnf1m11317_a_at	NM_016676	Rab10
gnf1m03208_a_at	NM_013642	Dusp1
gnf1m04201_a_at	NM_022318	Popdc2
gnf1m02083_a_at	NM_009814	Casq2
gnf1m16527_at	NM_032008	Slmap
gnf1m07665_a_at	NM_175194	Slc25a16
gnf1m04717_a_at	NM_025827	1300002A08Rik
gnf1m27877_at	NM_024255	2610207I16Rik
gnf1m11305_a_at	NM_009760	Bnip3
gnf1m01444_a_at	NM_008615	Mod1
gnf1m00226_a_at	NM_029556	Clybl
gnf1m11161_a_at	NM_024208	Echdc3
gnf1m02569_a_at	NM_010911	Nfs1
gnf1m11013_a_at	NM_023646	Dnaja3
gnf1m10534_a_at	NM_012019	Pdcd8
gnf1m04850_a_at	NM_026154	Mrpl10
gnf1m24083_a_at	NM_026232	Slc25a30
gnf1m04141_a_at	NM_021540	Rnf130
gnf1m04535_a_at	NM_025440	Mrps16
gnf1m02576_a_at	NM_010922	Mrpl40
gnf1m12673_a_at	NM_023514	Mrps9
gnf1m06081_a_at	NM_133838	Ehd4
gnf1m01201_a_at	NM_008161	Gpx3
gnf1m03333_s_at	NM_013885	Clic4
gnf1m13221_a_at	NM_021890	Fads3
gnf1m01651_a_at	NM_008986	Ptrf
gnf1m21347_at	NM_032008	Slmap
gnf1m01210_a_at	NM_008173	Nr3c1
gnf1m30617_at	NM_010839	Mtcp1
gnf1m25160_at	NM_010938	Nrf1
gnf1m07805_a_at	NM_175388	2900057K09Rik
gnf1m24198_at	NM_009741	Bcl2
gnf1m23161_at	NM_030225	Dlst
gnf1m01744_a_at	NM_009164	Sh3bp1
gnf1m05647_a_at	NM_031247	Ian4
gnf1m03214_a_at	NM_013653	Ccl5
gnf1m01235_a_at	NM_008225	Hcls1
gnf1m08508_at	NM_175035	E230026N22Rik
gnf1m22890_at	NM_028048	1810012H11Rik
gnf1m10923_a_at	NM_009406	Tnni3
gnf1m04145_a_at	NM_021547	Stard3
gnf1m11432_a_at	NM_009463	Ucp1
gnf1m28368_at	NM_010833	Msn
gnf1m02922_a_at	NM_011701	Vim
gnf1m15388_at	NM_008065	Gabpa
gnf1m10524_a_at	NM_009775	Bzrp
gnf1m02684_a_at	NM_011189	Psme1
gnf1m01418_a_at	NM_008562	Mcl1
gnf1m11972_a_at	NM_011072	Pfn1
gnf1m23320_a_at	NM_010344	Gsr
gnf1m01200_a_at	NM_008160	Gpx1
gnf1m02888_a_at	NM_011631	Tra1
gnf1m01087_a_at	NM_007952	Grp58
gnf1m11014_a_at	NM_022310	Hspa5
gnf1m05806_at	NM_053163	Mrpl36
gnf1m10493_a_at	NM_175121	Slc38a2
gnf1m01615_x_at	NM_008907	Ppia
gnf1m03053_a_at	NM_011969	Psma7
gnf1m04888_a_at	NM_026246	Mrpl49
gnf1m15515_x_at	NM_010438	na
gnf1m10698_a_at	NM_007527	Bax
gnf1m12070_a_at	NM_008911	Ppox
gnf1m00467_a_at	NM_009761	Bnip3l
gnf1m06062_a_at	NM_133752	Opa1
gnf1m15161_at	NM_007512	Atpi
gnf1m00848_a_at	NM_007522	Bad
gnf1m05990_a_at	NM_133234	Bbc3
gnf1m12759_a_at	NM_021549	Pnkp
gnf1m01155_s_at	NM_008065	Gabpa
gnf1m12634_a_at	NM_010938	Nrf1
gnf1m11131_a_at	NM_031373	Ogfr
gnf1m05716_a_at	NM_032544	Gtpbp3
gnf1m06503_a_at	NM_145427	Atpaf2
gnf1m03178_a_at	NM_013604	Mtx1
gnf1m10993_a_at	NM_023167	Mrpl4
gnf1m02728_a_at	NM_011288	Mrpl23
gnf1m04536_s_at	NM_025440	Mrps16
gnf1m01142_s_at	NM_008044	Frda
gnf1m01141_a_at	NM_008044	Frda
gnf1m06381_a_at	NM_144815	Cecr5
gnf1m01805_a_at	NM_009282	Stag1
gnf1m12672_a_at	NM_023232	Diablo
gnf1m09533_s_at	NM_025292	Synj2bp
gnf1m05456_a_at	NM_029408	4933433C09Rik
gnf1m01548_a_at	NM_172953	Serpina5
gnf1m04963_s_at	NM_026428	Dcxr
gnf1m04962_a_at	NM_026428	Dcxr
gnf1m00903_a_at	NM_007621	Cbr2
gnf1m25834_a_at	NM_025379	Cox7b
gnf1m26831_a_at	NM_007453	Prdx6
gnf1m02688_a_at	NM_011198	Ptgs2
gnf1m24672_at	NM_007392	Acta2
gnf1m05784_a_at	NM_053091	Cox4i2
gnf1m26428_at	NM_007747	Cox5a
gnf1m23069_a_at	NM_008491	Lcn2
gnf1m01238_a_at	NM_008230	Hdc
gnf1m15224_at	NM_011671	Ucp2
gnf1m02096_a_at	NM_009841	Cd14
gnf1m05916_a_at	NM_080575	Acas2l
gnf1m08686_a_at	0	Cul7
gnf1m03561_a_at	NM_017391	Mrps6
gnf1m03180_a_at	NM_013606	Mx2
gnf1m06368_a_at	NM_144795	Pycr1
gnf1m03472_a_at	NM_016773	Nucb2
gnf1m29558_a_at	NM_024200	Mfn1
gnf1m11849_a_at	NM_024450	Scd3
gnf1m18354_at	NM_009456	Ube2l3
gnf1m28348_a_at	NM_010578	Itgb1
gnf1m00735_a_at	NM_011368	Shc1
gnf1m02666_a_at	NM_011149	Ppib
gnf1m04410_a_at	NM_024233	Smfn
gnf1m03763_a_at	NM_019660	Mycbp
gnf1m00079_a_at	NM_053080	Aldh1a3
gnf1m08402_a_at	NM_172604	Scara3
gnf1m17094_at	NM_010043	Des
gnf1m16337_at	NM_023734	1200009H11Rik
gnf1m16588_at	NM_178420	BC034204
gnf1m04396_a_at	NM_024198	Gpx7
gnf1m16470_s_at	NM_019390	Lmna
gnf1m10705_a_at	NM_013560	Hspb1
gnf1m08991_a_at	NM_026414	2300003P22Rik
gnf1m01365_a_at	NM_008473	Krt2-1
gnf1m09316_x_at	NM_007451	Slc25a5
gnf1m02034_a_at	NM_009720	Atox1
gnf1m13184_a_at	NM_024456	Rab5c
gnf1m24628_a_at	NM_025278	Gng12
gnf1m10244_a_at	NM_178598	Tagln2
gnf1m05738_a_at	NM_033444	Clic1
gnf1m11270_a_at	NM_019755	Plp2
gnf1m10562_a_at	NM_007585	Anxa2
gnf1m07590_a_at	NM_172685	Slc25a24
gnf1m03678_a_at	NM_019422	Elovl1
gnf1m10721_a_at	NM_025452	1810017F10Rik
gnf1m03102_a_at	NM_013469	Anxa11
gnf1m10525_at	NM_017372	Lyzs
gnf1m03167_s_at	NM_013590	Lzp-s
gnf1m01640_a_at	NM_008969	Ptgs1
gnf1m02141_a_at	NM_009933	Col6a1
gnf1m00711_a_at	NM_007993	Fbn1
gnf1m05125_a_at	NM_027127	2310016C16Rik
gnf1m03103_a_at	NM_013470	Anxa3
gnf1m02493_a_at	NM_010730	Anxa1
gnf1m00127_s_at	NM_007392	Acta2
gnf1m01591_a_at	NM_008869	Pla2g4a
gnf1m03166_a_at	NM_017372	Lyzs
gnf1m00849_a_at	NM_007523	Bak1
gnf1m11321_a_at	NM_134084	Ppif
gnf1m00942_a_at	NM_007703	Elovl3
gnf1m11033_s_at	NM_007703	Elovl3
gnf1m25247_at	NM_008194	Gyk
gnf1m00694_a_at	NM_009996	Cyp24a1
gnf1m23232_at	NM_010956	Ogdh
gnf1m23693_a_at	NM_026332	1810055D05Rik
gnf1m15480_at	NM_024471	Lias
gnf1m09950_a_at	NM_172402	Mftc
gnf1m12733_a_at	NM_025862	Acad8
gnf1m09871_a_at	NM_028230	Shmt2
gnf1m16293_a_at	NM_025300	Mrpl15
gnf1m13778_a_at	NM_009653	Alas2
gnf1m02787_a_at	NM_011403	Slc4a1
gnf1m00558_a_at	NM_026331	Mscp
gnf1m02534_a_at	NM_010824	Mpo
gnf1m03732_a_at	NM_019552	Abcb10
gnf1m00970_a_at	NM_007757	Cpox
gnf1m13088_at	NM_007440	Alox12
gnf1m12699_at	NM_021296	Grpel2
gnf1m27636_at	NM_029573	Idh3a
gnf1m04949_a_at	NM_026401	Mrp63
gnf1m26807_a_at	NM_026276	Aasdhppt
gnf1m11577_at	NM_007453	Prdx6
gnf1m12152_a_at	NM_145448	9030617O03Rik
gnf1m08487_s_at	NM_172511	D230019K24Rik
gnf1m26445_a_at	NM_029943	Apex2
gnf1m23516_at	NM_018888	2410003P15Rik
gnf1m07578_at	NM_181407	B230207H15Rik
gnf1m26043_at	NM_026697	Rab14
gnf1m24131_at	NM_172149	Bnip1
gnf1m17965_at	NM_008473	Krt2-1
gnf1m23497_at	NM_029077	Trim14
gnf1m00439_s_at	NM_172678	Acad9
gnf1m23366_at	NM_025301	Mrpl17
gnf1m06512_a_at	NM_145443	BC016226
gnf1m04068_a_at	NM_021395	Hyou1
gnf1m26441_at	NM_011434	Sod1
gnf1m11504_at	NM_133933	Rpn1
gnf1m07797_at	NM_172532	D630032B01Rik
gnf1m31177_at	NM_145131	Pitrm1
gnf1m02310_a_at	NM_010343	Gpx5
gnf1m23276_at	NM_145401	2410051C13Rik
gnf1m30999_s_at	NM_009661	Alox15b
gnf1m17889_at	NM_153779	Amid
gnf1m13039_a_at	NM_053122	Immp2l
gnf1m29851_at	0	Ecgf1
gnf1m20698_at	NM_008095	Gbas
gnf1m18306_at	NM_028063	Trmt1
gnf1m28301_at	NM_024274	Fars1
gnf1m27322_at	NM_029610	4930404J24Rik
gnf1m08526_at	NM_008139	Gnaq
gnf1m02645_a_at	NM_011107	Pla2g1b
gnf1m12367_at	NM_178766	B230315F11Rik
gnf1m20623_at	NM_011810	Faim
gnf1m20546_s_at	NM_172449	Bzrap1
gnf1m04344_a_at	NM_023637	Sars2
gnf1m18081_at	NM_028260	1500034J20Rik
gnf1m05756_a_at	NM_033596	Hist2h4
gnf1m26475_at	NM_019513	Car5b
gnf1m16138_at	NM_008769	Otc
gnf1m25534_at	NM_013896	Timm10
gnf1m16577_at	NM_011506	Sucla2
gnf1m19294_at	0	Mm.348625
gnf1m12844_at	NM_007544	Bid
gnf1m04062_at	NM_011399	Slc25a17
gnf1m10537_a_at	NM_023231	Stoml2
gnf1m03503_a_at	NM_016871	Tomm40
gnf1m00383_a_at	NM_130892	Rtn4ip1
gnf1m13625_at	NM_010780	Mcpt5
gnf1m11376_at	NM_008344	Krt2-8
gnf1m28591_at	NM_009942	Cox5b
gnf1m28258_at	NM_011882	Rnasel
gnf1m00956_a_at	NM_007730	Cox7a2
gnf1m24571_at	NM_011701	Vim
gnf1m00576_a_at	NM_178420	BC034204
gnf1m23522_at	NM_008222	Hccs
gnf1m16601_at	NM_145935	Glyat
gnf1m12577_a_at	NM_144784	Acat1
gnf1m11997_at	NM_011671	Ucp2
gnf1m16149_at	NM_026332	1810055D05Rik
gnf1m15453_at	NM_027430	2610205H19Rik
gnf1m19184_at	NM_178878	Hadha
gnf1m09685_a_at	NM_011852	Oas1g
gnf1m27540_at	NM_145960	Mtrf1
gnf1m13748_at	NM_013560	Hspb1
gnf1m30898_at	0	Pdhb
gnf1m25205_at	NM_019758	Mtch2
gnf1m17036_a_at	0	Cyp27b1
gnf1m22500_at	NM_172436	Slc25a12
gnf1m00189_a_at	NM_019818	Timm22
gnf1m10732_a_at	NM_053196	Sfxn2
gnf1m05897_a_at	NM_080420	Lpo
gnf1m12703_at	NM_008298	Dnaja1
gnf1m24361_s_at	NM_029963	Mrps5
gnf1m13232_at	NM_008710	Nnt
gnf1m03939_at	NM_020502	Tas2r108
gnf1m30277_a_at	NM_010292	Gck
gnf1m24045_at	NM_020046	Dhodh
gnf1m25445_at	NM_178639	Sfxn5
gnf1m11160_at	NM_024208	Echdc3
gnf1m09329_at	NM_178035	BC044804
gnf1m12676_s_at	NM_009741	Bcl2
gnf1m09929_a_at	NM_145921	E230009B14Rik
gnf1m04244_a_at	NM_023043	Prnd
gnf1m30437_at	0	Dnm1l
gnf1m18030_at	NM_011728	Xpa
gnf1m05170_at	NM_027457	4933402O15Rik
gnf1m05287_a_at	NM_028260	1500034J20Rik
gnf1m00608_a_at	NM_024174	Mrps23
gnf1m11888_at	NM_025292	Synj2bp
gnf1m27372_at	NM_011398	Slc25a14
gnf1m06306_at	NM_139145	Hlcs
gnf1m22799_s_at	NM_029610	4930404J24Rik
gnf1m05010_a_at	NM_026572	5730591C18Rik
gnf1m17497_at	NM_019921	Akap10
gnf1m00840_a_at	NM_007511	Atp7b
gnf1m12798_at	NM_025474	Mrps14
gnf1m11741_a_at	NM_178614	1110030L07Rik
gnf1m08309_a_at	NM_175523	A930026L03Rik
gnf1m30471_a_at	NM_175177	Bdh
gnf1m11277_at	NM_013847	Gcat
gnf1m14273_at	0	Hsd3b3
gnf1m12820_at	NM_008769	Otc
gnf1m11041_a_at	NM_024264	Cyp27a1
gnf1m05982_a_at	NM_133217	Bcdo2
gnf1m15718_a_at	0	2900084M01Rik
gnf1m06293_at	NM_138758	Tmlhe
gnf1m00310_a_at	NM_029020	4833412N02Rik
gnf1m13988_at	0	Sdha
gnf1m27134_a_at	NM_172678	Acad9
gnf1m19190_at	NM_080633	Aco2
gnf1m04970_a_at	NM_026443	1700020C11Rik
gnf1m01613_a_at	NM_008904	Ppargc1a
gnf1m19539_x_at	0	Mm.253267
gnf1m02724_s_at	NM_011273	Xpr1
gnf1m29960_a_at	NM_010236	Fpgs
gnf1m18629_a_at	NM_025784	1700112N14Rik
gnf1m16070_at	NM_007597	Canx
gnf1m10202_a_at	NM_146106	Lyplal1
gnf1m09466_a_at	NM_026825	Lrrc16
gnf1m04879_a_at	NM_026211	2400003B06Rik
gnf1m00304_a_at	NM_011399	Slc25a17
gnf1m29341_a_at	NM_133225	Acbd3
gnf1m03577_a_at	NM_017475	Rragc
gnf1m06037_a_at	NM_133701	2610031L17Rik
gnf1m17498_a_at	NM_019921	Akap10
gnf1m03110_a_at	NM_013479	Bcl2l10
gnf1m05689_a_at	NM_031869	Prkab1
gnf1m03275_a_at	NM_013764	Dguok
gnf1m28671_a_at	0	Ireb2
gnf1m05525_a_at	NM_029943	Apex2
gnf1m04916_s_at	NM_026310	Mrpl18
gnf1m02333_a_at	NM_010377	Hist1h1t
gnf1m11754_a_at	NM_007563	Bpgm
gnf1m11753_at	NM_007563	Bpgm
gnf1m26946_at	NM_028121	2610017G09Rik
gnf1m13100_a_at	NM_021536	Rhot1
gnf1m12613_a_at	NM_024478	Grpel1
gnf1m02513_a_at	NM_010776	Mbl2
gnf1m12527_a_at	NM_011017	Slc25a15
gnf1m05595_a_at	NM_030717	Lactb
gnf1m28371_s_at	NM_008194	Gyk
gnf1m29510_a_at	NM_026970	Mrpl44
gnf1m10268_a_at	NM_030116	Mrpl9
gnf1m03514_s_at	NM_016897	Timm23
gnf1m02388_a_at	NM_010481	Hspa9a
gnf1m04464_a_at	NM_025302	Mrpl2
gnf1m02975_a_at	NM_011826	Hs1bp1
gnf1m23464_a_at	NM_009648	Akap1
gnf1m00625_a_at	NM_178379	Cox10
gnf1m10407_a_at	NM_025899	Uqcrc2
gnf1m04496_s_at	NM_025369	Mrps36
gnf1m00620_a_at	NM_026444	Cs
gnf1m10934_a_at	NM_008095	Gbas
gnf1m04594_a_at	NM_025571	Magmas
gnf1m03338_a_at	NM_013897	Timm8b
gnf1m16593_a_at	0	Afg3l2
gnf1m06002_a_at	NM_133255	Hook2
gnf1m02027_a_at	NM_009705	Arg2
gnf1m12984_a_at	NM_025558	1810044O22Rik
gnf1m07440_at	NM_011034	Prdx1
gnf1m13076_a_at	NM_172778	Maob
gnf1m18086_at	NM_025710	Uqcrfs1
gnf1m20348_a_at	NM_145215	Wbscr21
gnf1m12315_at	NM_027462	Wars2
gnf1m03641_a_at	NM_018830	Asah2
gnf1m02646_at	NM_011108	Pla2g2a
gnf1m16692_at	NM_010886	Ndufa4
gnf1m13387_a_at	NM_030225	Dlst
gnf1m30426_at	NM_027098	Mrpl30
gnf1m12324_a_at	NM_145494	Me2
gnf1m06496_at	NM_145419	BC016235
gnf1m29244_a_at	NM_173740	Maoa
gnf1m16679_s_at	NM_010274	Gpd2
gnf1m02023_a_at	NM_009692	Apoa1
gnf1m03201_a_at	NM_013631	Pklr
gnf1m27520_at	NM_144874	Cox15
gnf1m05288_a_at	NM_028270	Aldh1b1
gnf1m09938_a_at	NM_134154	AW491445
gnf1m04210_a_at	NM_022411	Slc13a2
gnf1m05571_a_at	NM_030677	Gpx2
gnf1m30360_a_at	NM_138665	Sardh
gnf1m03447_a_at	NM_016717	Scly
gnf1m12709_a_at	NM_026322	Msra
gnf1m10903_a_at	NM_144903	Aldo2
gnf1m15753_at	NM_175438	Aldh4a1
gnf1m02677_a_at	NM_011172	Prodh
gnf1m05885_a_at	NM_054094	Bucs1
gnf1m01266_a_at	NM_008294	Hsd3b5
gnf1m06740_a_at	NM_146214	Tat
gnf1m03107_a_at	NM_013475	Apoh
gnf1m03437_a_at	NM_016702	Agxt
gnf1m10786_a_at	NM_008819	Pemt
gnf1m20286_s_at	NM_178902	Mtus1
gnf1m12760_a_at	NM_013731	Sgk2
gnf1m07320_a_at	NM_153193	Hsd3b2
gnf1m12368_a_at	NM_013930	Aass
gnf1m05361_a_at	NM_028772	Dmgdh
gnf1m02978_a_at	NM_011834	Kat2
gnf1m03305_s_at	NM_013821	Hsd3b6
gnf1m06234_at	NM_134246	Pte2a
gnf1m29179_a_at	NM_009968	Cryz
gnf1m07414_at	NM_153807	BC018371
gnf1m00023_a_at	NM_008256	Hmgcs2
gnf1m28333_at	NM_007996	Fdx1
gnf1m01113_a_at	NM_007996	Fdx1
gnf1m01264_a_at	NM_008293	Hsd3b1
gnf1m01114_at	NM_007997	Fdxr
gnf1m07622_a_at	NM_153779	Amid
gnf1m27397_a_at	NM_013770	Slc25a10
gnf1m03249_a_at	NM_013711	Txnrd2
gnf1m10702_a_at	NM_011894	Sh3bp5
gnf1m07668_at	NM_177464	D19Ertd386e
gnf1m29642_a_at	NM_013853	Abcf2
gnf1m12380_a_at	NM_027436	Mipep
gnf1m25857_at	NM_145567	Hibadh
gnf1m12518_a_at	NM_172551	Polrmt
gnf1m09184_at	NM_011640	Trp53
gnf1m26406_at	NM_027324	Sfxn1
gnf1m05154_a_at	NM_027324	Sfxn1
gnf1m30108_a_at	NM_054070	Afg3l1
gnf1m01880_a_at	NM_009417	Tpo
gnf1m06251_a_at	NM_138595	Gldc
gnf1m01998_a_at	NM_009647	Ak4
gnf1m03679_a_at	NM_019423	Elovl2
gnf1m29617_at	NM_007998	Fech
gnf1m04617_a_at	NM_025623	Nipsnap3b
gnf1m25066_at	NM_023644	Mccc1
gnf1m02742_a_at	NM_011318	Apcs
gnf1m30366_a_at	NM_172665	D530020C15Rik
gnf1m00144_s_at	NM_144801	2310076O21Rik
gnf1m27051_at	NM_011591	Timm17b
gnf1m11282_a_at	NM_013895	Timm9
gnf1m24925_at	NM_010887	Ndufs4
gnf1m11439_at	NM_025476	2410005O16Rik
gnf1m15639_a_at	NM_019703	Pfkp
gnf1m12706_at	NM_016804	Mtx2
gnf1m15777_at	NM_023232	Diablo
gnf1m25239_at	NM_028121	2610017G09Rik
gnf1m06458_s_at	NM_011852	Oas1g
gnf1m30079_a_at	NM_010911	Nfs1
gnf1m06756_at	NM_009904	Clgn
gnf1m24015_at	NM_133250	Mutyh
gnf1m23163_at	NM_026061	Ndufb8
gnf1m28525_at	NM_021438	Fibp
gnf1m16572_at	NM_009743	Bcl2l1
gnf1m08319_a_at	NM_021540	Rnf130
gnf1m03296_x_at	NM_009609	Actg
gnf1m01179_at	NM_008111	Gdi2
gnf1m25149_at	NM_016717	Scly
gnf1m30974_a_at	0	Cox8c
gnf1m07749_a_at	NM_030052	4930503B16Rik
gnf1m30605_a_at	NM_172912	Abcc12
gnf1m11104_a_at	NM_013580	Ldh3
gnf1m05640_a_at	NM_031190	Pgk2
gnf1m03152_a_at	NM_013558	Hspa1l
gnf1m02292_a_at	NM_010294	Gk2
gnf1m01424_a_at	NM_008574	Mcsp
gnf1m01166_at	NM_008085	Gapds
gnf1m04681_a_at	NM_025754	4933425L11Rik
gnf1m08596_at	NM_027457	4933402O15Rik
gnf1m05485_a_at	NM_029610	4930404J24Rik
gnf1m04565_a_at	NM_025503	1700029P11Rik
gnf1m02161_a_at	NM_009989	Cyct
gnf1m15497_a_at	NM_021299	Ak3l
gnf1m19018_a_at	NM_183405	Coxvib2
gnf1m19274_a_at	0	Acsl3
gnf1m01563_a_at	NM_008811	Pdha2
gnf1m27316_at	NM_007998	Fech
gnf1m28931_at	NM_178386	1700034J06Rik
gnf1m15488_at	NM_008710	Nnt
gnf1m15455_a_at	NM_025544	Mrps15
gnf1m02896_x_at	NM_011645	Try3
gnf1m27272_at	NM_008212	Hadhsc
gnf1m23862_a_at	0	Slc25a2
gnf1m15617_at	NM_172532	D630032B01Rik
gnf1m11591_a_at	NM_008826	Pfkl
gnf1m01466_a_at	NM_008653	Mybpc3
gnf1m11111_at	NM_011660	Txn1
gnf1m29167_at	NM_134042	Aldh6a1
gnf1m24831_at	NM_025537	2310050B20Rik
gnf1m24937_at	NM_134029	Nt5m
gnf1m30599_a_at	NM_182997	Prkab2
gnf1m09174_a_at	NM_181346	4921524E03Rik
gnf1m30178_a_at	NM_198415	Ckmt2
gnf1m02143_a_at	NM_009943	Cox6a2
gnf1m03652_a_at	NM_018870	Pgam2
gnf1m00945_a_at	NM_007710	Ckm
gnf1m00548_a_at	NM_007504	Atp2a1
gnf1m03026_a_at	NM_011918	Ldb3
gnf1m01071_a_at	NM_007933	Eno3
gnf1m13391_a_at	NM_033268	Actn2
gnf1m27127_at	NM_009813	Casq1
gnf1m02701_a_at	NM_011224	Pygm
gnf1m03905_at	NM_020033	Ankrd2
gnf1m02082_a_at	NM_009813	Casq1
gnf1m12249_a_at	NM_009944	Cox7a1
gnf1m02146_a_at	NM_009948	Mapk8ip2
gnf1m03264_a_at	NM_013743	Pdk4
gnf1m00966_a_at	NM_007751	Cox8b
gnf1m16226_a_at	NM_023341	Cabc1
gnf1m02239_a_at	NM_010174	Fabp3
gnf1m05925_at	NM_010856	Myh6
gnf1m02546_s_at	NM_010856	Myh6
gnf1m22581_at	NM_008441	Kif1b
gnf1m25797_a_at	NM_007760	Crat
gnf1m19935_at	NM_013764	Dguok
gnf1m27225_at	NM_011273	Xpr1
gnf1m26281_at	NM_011696	Vdac3
gnf1m16306_a_at	NM_025796	Mrpl33
gnf1m04606_a_at	NM_025595	Mrpl51
gnf1m09287_a_at	NM_029696	1700124B08Rik
gnf1m02541_a_at	NM_010841	Mtl5
gnf1m08020_a_at	NM_178689	6430537H07Rik
gnf1m30818_a_at	0	Aldo3
gnf1m05674_a_at	NM_031396	Cnnm1
gnf1m06422_a_at	NM_144921	Atp1a3
gnf1m03128_a_at	NM_013509	Eno2
gnf1m08486_at	NM_172449	Bzrap1
gnf1m09777_a_at	NM_153679	Cpt1c
gnf1m11310_a_at	NM_009948	Mapk8ip2
gnf1m09395_s_at	NM_172449	Bzrap1
gnf1m00121_a_at	NM_032610	Spnb4
gnf1m06386_a_at	NM_144823	Acsl6
gnf1m21100_at	NM_021540	Rnf130
gnf1m29880_a_at	NM_007730	Cox7a2
gnf1m12755_at	NM_024287	Rab6
gnf1m07616_a_at	NM_027629	Pgm2l1
gnf1m13834_at	NM_008139	Gnaq
gnf1m28556_at	NM_024233	Smfn
gnf1m02035_a_at	NM_009722	Atp2a2
gnf1m19426_at	NM_181040	Atpaf1
gnf1m16695_a_at	NM_008441	Kif1b
gnf1m11767_a_at	NM_009496	Vamp1
gnf1m05340_a_at	NM_028711	Slc25a27
gnf1m02676_a_at	NM_011170	Prnp
gnf1m29103_a_at	NM_024454	Rab21
gnf1m09978_a_at	NM_172436	Slc25a12
gnf1m05002_a_at	NM_026536	1110015E18Rik
gnf1m09972_a_at	NM_026880	Pink1
gnf1m05974_a_at	NM_133201	Mfn2
gnf1m04294_s_at	NM_023247	4733401H18Rik
gnf1m05487_a_at	NM_029619	Mrsb
gnf1m11059_a_at	NM_008618	Mdh1
gnf1m10874_a_at	NM_146118	Slc25a25
gnf1m04220_a_at	NM_022433	Sirt3
gnf1m07480_a_at	NM_027460	5730438N18Rik
gnf1m12314_a_at	NM_021518	Rab2
gnf1m09917_a_at	NM_019707	Cdh13
gnf1m26938_a_at	NM_011273	Xpr1
gnf1m04138_a_at	NM_021537	Stk25
gnf1m13059_a_at	NM_033569	Cnnm2
gnf1m26213_a_at	NM_181414	Pik3c3
gnf1m10567_a_at	NM_013677	Surf1
gnf1m12058_a_at	NM_138651	Cds2
gnf1m00296_s_at	NM_152816	Dnm1l
gnf1m00841_a_at	NM_007512	Atpi
gnf1m00375_at	NM_021356	Gab1
gnf1m29540_a_at	0	Osr1
gnf1m03563_a_at	NM_017393	Clpp
gnf1m01905_a_at	NM_009456	Ube2l3
gnf1m11175_a_at	NM_019880	Mtch1
gnf1m09961_s_at	NM_177298	9030221M09Rik
gnf1m00816_a_at	NM_007460	Ap3d
gnf1m02927_a_at	NM_011722	Dctn6
gnf1m05823_a_at	NM_053197	Sfxn3
gnf1m12724_a_at	NM_019703	Pfkp
gnf1m02933_a_at	NM_011740	Ywhaz
gnf1m04316_a_at	NM_023418	Pgam1
gnf1m00105_s_at	NM_007597	Canx
gnf1m03453_a_at	NM_016737	Stip1
gnf1m01268_a_at	NM_008302	Hspcb
gnf1m02387_a_at	NM_010480	Hspca
gnf1m27170_a_at	NM_019699	Fads2
gnf1m06698_a_at	NM_146094	Fads1
gnf1m02296_a_at	NM_010302	Gna12
gnf1m19055_a_at	NM_148938	Slc1a3
gnf1m02656_a_at	NM_011129	38599
gnf1m05545_a_at	NM_030206	Cygb
gnf1m09689_s_at	NM_009128	Scd3
gnf1m01722_a_at	NM_009128	Scd2
gnf1m11642_a_at	NM_019478	Pqbp1
gnf1m29638_at	NM_198163	9530019H02Rik
gnf1m01189_a_at	NM_008133	Glud
gnf1m23883_at	NM_026322	Msra
gnf1m07230_a_at	NM_148941	Elovl4
gnf1m04534_a_at	NM_025436	Sc4mol
gnf1m17976_at	NM_013604	Mtx1
gnf1m25952_at	NM_175439	C730026E21Rik
gnf1m12592_at	NM_025927	Mrpl45
gnf1m23608_at	NM_023247	4733401H18Rik
gnf1m04486_a_at	NM_025351	0710001P09Rik
gnf1m10507_a_at	NM_126165	Vps4a
gnf1m05337_a_at	NM_028634	1110014P06Rik
gnf1m06131_a_at	NM_134029	Nt5m
gnf1m03778_at	NM_019694	Letm1
gnf1m29727_a_at	NM_026971	Mrpl48
gnf1m30436_a_at	NM_152816	Dnm1l
gnf1m10235_a_at	NM_080560	Ube2n
gnf1m02784_a_at	NM_011398	Slc25a14
gnf1m11234_a_at	NM_009536	Ywhae
gnf1m01191_a_at	NM_008139	Gnaq
gnf1m16399_a_at	NM_023538	2610037M15Rik
gnf1m04597_a_at	NM_025578	Mrps25
gnf1m29637_a_at	NM_198163	9530019H02Rik
gnf1m11557_a_at	NM_007853	Degs
gnf1m01659_a_at	NM_009005	Rab7
gnf1m29149_a_at	NM_010270	Mrps33
gnf1m15505_s_at	NM_027296	Trnt1
gnf1m05247_a_at	NM_028003	2310042P20Rik
gnf1m01382_a_at	NM_008502	Llglh
gnf1m06601_a_at	NM_145630	Pdk3
gnf1m06366_a_at	NM_144793	BC010801
gnf1m04790_a_at	NM_025996	Tomm34
gnf1m00354_x_at	NM_011664	Ubb
gnf1m29372_a_at	NM_153587	Rps6ka5
gnf1m05824_a_at	NM_053198	Sfxn4
gnf1m06490_a_at	NM_145401	2410051C13Rik
gnf1m26577_at	NM_029963	Mrps5
gnf1m12956_at	NM_172511	D230019K24Rik
gnf1m13277_x_at	NM_011099	Pkm2
gnf1m08861_a_at	NM_008828	na
gnf1m02917_a_at	NM_011694	Vdac1
gnf1m01878_a_at	NM_009415	Tpi
gnf1m02301_a_at	NM_010325	Got2
gnf1m09300_a_at	NM_029929	Vps33a
gnf1m30287_a_at	NM_138599	D16Wsu109e
gnf1m12782_a_at	NM_009360	Tfam
gnf1m10552_at	NM_025961	Gatm
gnf1m08377_at	NM_177572	BC057371
gnf1m30110_a_at	NM_153176	Spg7
gnf1m10988_a_at	NM_146141	1110013G13Rik
gnf1m07314_a_at	NM_153168	Lars2
gnf1m07495_a_at	NM_030225	Dlst
gnf1m10301_a_at	NM_025305	Mrps7
gnf1m17775_a_at	NM_025899	Uqcrc2
gnf1m09253_a_at	NM_053162	Mrpl34
gnf1m13119_a_at	NM_008303	Hspe1
gnf1m09360_a_at	NM_010477	Hspd1
gnf1m03339_a_at	NM_013898	Timm8a
gnf1m00877_a_at	NM_007573	C1qbp
gnf1m10375_s_at	NM_023231	Stoml2
gnf1m06288_a_at	NM_138745	Mthfd1
gnf1m12854_a_at	NM_080452	Mrps2
gnf1m04611_a_at	NM_025606	Mrpl16
gnf1m05481_a_at	NM_029581	2810012L14Rik
gnf1m03411_a_at	NM_015829	Slc25a13
gnf1m16215_a_at	NM_023040	Gfer
gnf1m02591_a_at	NM_010957	Ogg1
gnf1m10773_a_at	NM_013896	Timm10
gnf1m04555_a_at	NM_025485	Mrps22
gnf1m03647_a_at	NM_018858	Pbp
gnf1m11211_a_at	NM_019913	Txn2
gnf1m07807_a_at	NM_173757	Mrps27
gnf1m04541_a_at	NM_025450	Mrps17
gnf1m04984_a_at	NM_026498	Mrps11
gnf1m05256_a_at	NM_028063	Trmt1
gnf1m23209_a_at	NM_021438	Fibp
gnf1m29183_at	0	Mrpl32
gnf1m01083_a_at	NM_007946	Epx
gnf1m09553_a_at	NM_133783	Ptges2
gnf1m00897_a_at	NM_007608	Car5a
gnf1m11749_at	NM_017404	Mrpl39
gnf1m07858_a_at	NM_172687	Coq3
gnf1m07595_a_at	NM_144801	2310076O21Rik
gnf1m26730_at	NM_008537	Amacr
gnf1m11837_a_at	NM_178696	B430110G05Rik
gnf1m10187_a_at	NM_026646	Slc25a22
gnf1m29065_a_at	0	Slc25a19
gnf1m17283_at	NM_173731	Hmgcll1
gnf1m11300_a_at	NM_008492	Ldh2
gnf1m10503_a_at	NM_175094	Pdhx
gnf1m12790_at	NM_021449	AF229032
gnf1m00345_a_at	NM_029447	Nln
gnf1m17992_at	NM_011129	38599
gnf1m09993_s_at	NM_020045	Hirip5
gnf1m01918_a_at	NM_009479	Uros
gnf1m04000_a_at	NM_021028	Tk2
gnf1m11571_at	NM_026165	1200007B05Rik
gnf1m10211_a_at	NM_134148	AI790298
gnf1m02670_a_at	NM_011161	Mapk11
gnf1m08899_a_at	NM_144905	6330416G13Rik
gnf1m06516_a_at	NM_145451	Gpx6
gnf1m24638_a_at	NM_015828	Gne
gnf1m17763_at	NM_025379	Cox7b
gnf1m08386_a_at	NM_181328	Slc25a29
gnf1m00965_a_at	NM_007748	Cox6a1
gnf1m00291_s_at	NM_007748	Cox6a1
gnf1m23061_x_at	NM_007750	Cox8a
gnf1m05441_a_at	NM_029338	1700027N10Rik
gnf1m06416_a_at	NM_144900	Atp1a1
gnf1m02128_a_at	NM_009897	Ckmt1
gnf1m11090_at	NM_011810	Faim
gnf1m10036_s_at	NM_011810	Faim
gnf1m03493_a_at	NM_016858	Rab33b
gnf1m11091_a_at	NM_011810	Faim
gnf1m10669_s_at	NM_015828	Gne
gnf1m08009_a_at	NM_173011	Vps33b
gnf1m11554_a_at	NM_023595	Dutp
gnf1m01762_a_at	NM_009200	Slc1a6
gnf1m19713_at	NM_019477	Acsl4
gnf1m13092_at	NM_019477	Acsl4
gnf1m13093_a_at	NM_019477	Acsl4
gnf1m13099_at	NM_011485	Star
gnf1m02162_a_at	NM_009991	Cyp11b2
gnf1m18603_a_at	NM_025363	1110001J03Rik
gnf1m13671_at	NM_028358	Ssbp1
gnf1m12379_at	NM_027436	Mipep
gnf1m28595_a_at	NM_016895	Ak2
gnf1m01456_a_at	NM_008637	Nudt1
gnf1m00855_a_at	NM_007531	Bcap37
gnf1m30115_a_at	NM_133819	Ppp1r15b
gnf1m30147_a_at	NM_011032	P4hb
gnf1m24016_a_at	NM_133250	Mutyh
gnf1m03185_x_at	NM_013614	Odc
gnf1m01864_s_at	NM_009387	Tk1
gnf1m01863_a_at	NM_009387	Tk1
gnf1m22666_at	NM_198605	F630043A04Rik
gnf1m12902_a_at	NM_021891	Fignl1
gnf1m10616_a_at	NM_011677	Ung
gnf1m09185_s_at	NM_011640	Trp53
gnf1m02893_a_at	NM_011640	Trp53
gnf1m10800_a_at	NM_053092	Kars
gnf1m10603_a_at	NM_019502	Fxc1
gnf1m28832_a_at	0	Oxa1l
gnf1m13152_a_at	NM_026405	Rab32
gnf1m04740_a_at	NM_025873	Trit1
gnf1m11912_a_at	NM_008743	Nthl1
gnf1m11407_a_at	NM_027134	2310020P08Rik
gnf1m00534_a_at	NM_172665	D530020C15Rik
gnf1m11846_at	NM_009022	Aldh1a2
gnf1m01457_a_at	NM_008638	Mthfd2
gnf1m30132_at	NM_029780	Raf1
gnf1m10274_a_at	NM_027475	5730461K03Rik
gnf1m10388_a_at	NM_146074	Tfb1m
gnf1m04743_a_at	NM_025876	Cdk5rap1
gnf1m00552_s_at	NM_178848	Sirt5
gnf1m26444_at	NM_021515	Ak1
gnf1m25934_a_at	NM_133851	Nusap1
gnf1m08850_x_at	NM_008210	H3f3a
gnf1m27496_at	NM_053158	Mrpl1
gnf1m24042_at	NM_026490	Mrpl19
gnf1m04487_at	NM_025352	1500040F11Rik
gnf1m00679_a_at	NM_007949	Ercc2
gnf1m26366_at	NM_130884	Idh3b
gnf1m12771_at	NM_133823	Mmaa
