# Supplementary material for: Transcriptional co-expression and co-regulation of genes coding for components of the oxidative phosphorylation system
Source: BMC Genomics. 2008 Jan 14;9:18. doi: 10.1186/1471-2164-9-18 (PMC2268925; doi:10.1186/1471-2164-9-18)
Supplement: Additional file 2 — OXPHOS mRNA correlation test. The accompanying tables correspond to the similarity matrix used to perform the OXPHOS correlation test. The Pearson's correlation value (CV) for each pair of genes is shown. The values shown are a measure of the pair-wise similarity between the expression profiles among each pair of OXPHOS gene in the matrix. [file 1471-2164-9-18-S2.xls]

## Sheet: Description
Description
The accompanying tables correspond to the similarity matrix used to perform the OXPHOS correlation test. The Pearson’s correlation value (CV) for each pair of genes is shown. The values shown are a measure of the pair-wise similarity between the expression profiles among each pair of OXPHOS gene in the matrix.

## Sheet: Mouse GNF
		Complex		C1	C1	C1	C1	C1	C1	C1	C1	C1	C1	C1	C1	C1	C1	C1	C1	C1	C1	C1	C1	C1	C1	C1	C1	C1	C1	C2	C2	C2	C3	C3	C3	C3	C3	C3	C4	C4	C4	C4	C4	C4	C4	C5	C5	C5	C5
	RefSeq		Gene Symbol	Ndufc2	Ndufa12	Clgn	Ndufs8	Ndus5	gnf1m28713_a_at	ndufs3	ndufb10	Ndufs6	Grim19	Ndufa1	Ndufa10	Ndufa3	Ndufa5	Ndufa8	Ndufa9	Ndufb3	Ndufb4	Ndufb5	Ndufb9	Ndufs1	Ndufs2	Ndufs4	Ndufs7	Ndufv1	Np15	Sdha	Sdhb	Sdhd	Uqcrh	Cyc1	Uqcr	Uqcrb	Uqcrc1	Uqcrfs1	Cox4i1	Cox5a	Cox6b	Cox6c	Cox7a2	Cox7b	Cox7c	Atp5a1	Atp5b	Atp5c1	Atp5d
gnf1m04403_a_at	NM_024220	C1	Ndufc2	1	0.725306	0.582613	0.6661	0.65482	0.669956	0.657938	0.606581	0.685804	0.683241	0.798592	0.615298	0.634539	0.708681	0.653605	0.708396	0.611255	0.689586	0.754714	0.721573	0.702367	0.584699	0.555701	0.730165	0.6511	0.726049	0.636867	0.705963	0.551483	0.58838	0.756434	0.639271	0.671593	0.535601	0.635677	0.780519	0.664208	0.669234	0.736754	0.650642	0.679343	0.709116	0.783001	0.735884	0.695386	0.629595
gnf1m00423_a_at	NM_025551	C1	Ndufa12	0.725306	1	0.663145	0.757036	0.861718	0.945105	0.849042	0.852482	0.765222	0.828763	0.724518	0.567821	0.773377	0.873627	0.877045	0.773745	0.715029	0.852545	0.894132	0.777995	0.827662	0.804351	0.786684	0.745392	0.866488	0.711755	0.627467	0.823203	0.703171	0.736458	0.820153	0.763894	0.757475	0.750105	0.829431	0.865183	0.789752	0.663717	0.90802	0.864771	0.7135	0.847205	0.784942	0.807254	0.806801	0.708634
gnf1m04724_a_at	NM_009904	C1	Clgn	0.582613	0.663145	1	0.784527	0.6443	0.72774	0.683795	0.738664	0.829273	0.761763	0.698577	0.721499	0.858777	0.703061	0.696562	0.808924	0.654419	0.713452	0.722179	0.75829	0.650012	0.578917	0.703582	0.821214	0.794725	0.773991	0.613556	0.799683	0.738814	0.800072	0.761453	0.686605	0.772209	0.732603	0.822794	0.770571	0.787645	0.730646	0.670113	0.711159	0.657217	0.627089	0.806981	0.707392	0.768187	0.545947
gnf1m10209_a_at	NM_144870	C1	Ndufs8	0.6661	0.757036	0.784527	1	0.746977	0.747066	0.789806	0.829822	0.752374	0.858702	0.736421	0.783079	0.825488	0.806412	0.800828	0.727977	0.747582	0.817496	0.746915	0.763462	0.709301	0.595448	0.674382	0.788764	0.827234	0.839608	0.753573	0.881417	0.796187	0.835499	0.802446	0.828677	0.706481	0.765054	0.784918	0.83999	0.665667	0.774302	0.741542	0.704881	0.816648	0.607802	0.815062	0.767042	0.70267	0.665087
gnf1m10326_a_at	NM_001030274	C1	Ndus5	0.65482	0.861718	0.6443	0.746977	1	0.874629	0.821128	0.927368	0.708383	0.794556	0.692035	0.66494	0.758061	0.891798	0.882166	0.702461	0.819584	0.802837	0.815878	0.796262	0.892623	0.788387	0.73358	0.787277	0.872201	0.662343	0.735932	0.775983	0.644375	0.678646	0.806768	0.757389	0.677131	0.696898	0.733341	0.853748	0.766579	0.718102	0.835383	0.726217	0.733224	0.754421	0.772112	0.797315	0.705387	0.673033
gnf1m28713_a_at	BC030946	C1	gnf1m28713_a_at	0.669956	0.945105	0.72774	0.747066	0.874629	1	0.838696	0.879567	0.790574	0.807851	0.713364	0.589418	0.778866	0.891506	0.86655	0.798609	0.730405	0.871132	0.903841	0.790213	0.875456	0.819126	0.828898	0.755756	0.873732	0.701867	0.602869	0.843001	0.720748	0.77029	0.8288	0.733556	0.766814	0.790138	0.857242	0.871175	0.850236	0.683528	0.887031	0.857001	0.724417	0.852863	0.784076	0.814276	0.815417	0.674454
gnf1m29977_a_at	NM_026688	C1	Ndufs3	0.657938	0.849042	0.683795	0.789806	0.821128	0.838696	1	0.850277	0.833323	0.819871	0.76336	0.668885	0.770146	0.844694	0.91935	0.850137	0.730106	0.831699	0.88911	0.792549	0.809153	0.709843	0.795643	0.809974	0.899022	0.724038	0.680154	0.884244	0.763544	0.667051	0.857603	0.801146	0.762396	0.846393	0.867606	0.8721	0.774006	0.669201	0.77037	0.776083	0.715359	0.698954	0.806535	0.846855	0.704897	0.771878
gnf1m30034_a_at	NM_026684	C1	ndufb10	0.606581	0.852482	0.738664	0.829822	0.927368	0.879567	0.850277	1	0.77233	0.846202	0.745255	0.689331	0.829254	0.883064	0.933513	0.725563	0.824249	0.838963	0.821418	0.830837	0.8697	0.756104	0.712878	0.847652	0.915232	0.738536	0.777955	0.85572	0.720466	0.766667	0.858515	0.823708	0.707111	0.80737	0.837988	0.898056	0.797872	0.749181	0.816576	0.738901	0.816666	0.723746	0.819178	0.831511	0.745144	0.699614
gnf1m31196_a_at	NM_010888	C1	Ndufs6	0.685804	0.765222	0.829273	0.752374	0.708383	0.790574	0.833323	0.77233	1	0.80813	0.827348	0.759754	0.87069	0.809708	0.805098	0.87246	0.731985	0.834439	0.820335	0.830354	0.739735	0.606211	0.782691	0.859154	0.854084	0.833486	0.640055	0.846025	0.787813	0.817599	0.820385	0.792236	0.911359	0.732726	0.873854	0.825732	0.825198	0.771395	0.79927	0.810348	0.752002	0.721941	0.864712	0.788437	0.797825	0.650773
gnf1m04306_a_at	NM_023312	C1	Grim19	0.683241	0.828763	0.761763	0.858702	0.794556	0.807851	0.819871	0.846202	0.80813	1	0.752107	0.755192	0.866169	0.855567	0.840715	0.830301	0.815083	0.861483	0.844149	0.842117	0.730485	0.627474	0.726168	0.87769	0.89441	0.81459	0.736496	0.842593	0.658598	0.824751	0.803444	0.749858	0.722439	0.799596	0.821422	0.852598	0.749755	0.758131	0.814615	0.763657	0.725402	0.661213	0.845932	0.793313	0.729882	0.682409
gnf1m03690_a_at	NM_019443	C1	Ndufa1	0.798592	0.724518	0.698577	0.736421	0.692035	0.713364	0.76336	0.745255	0.827348	0.752107	1	0.722019	0.800088	0.761814	0.746657	0.692384	0.696153	0.742345	0.770393	0.825252	0.715033	0.582984	0.601083	0.81349	0.734321	0.847747	0.702956	0.77315	0.733107	0.742967	0.797123	0.847102	0.831197	0.60978	0.820706	0.834698	0.697257	0.754207	0.757263	0.668462	0.792014	0.671033	0.833385	0.757698	0.750766	0.637267
gnf1m26397_a_at	NM_024197	C1	Ndufa10	0.615298	0.567821	0.721499	0.783079	0.66494	0.589418	0.668885	0.689331	0.759754	0.755192	0.722019	1	0.73474	0.766798	0.681417	0.697886	0.671315	0.704725	0.651673	0.796889	0.636678	0.492012	0.64303	0.787909	0.739898	0.732033	0.667996	0.738382	0.702873	0.743494	0.737326	0.756691	0.750145	0.64432	0.690404	0.748387	0.667993	0.808597	0.651347	0.625847	0.710841	0.507424	0.779336	0.679061	0.659488	0.577299
gnf1m09810_a_at	NM_025348	C1	Ndufa3	0.634539	0.773377	0.858777	0.825488	0.758061	0.778866	0.770146	0.829254	0.87069	0.866169	0.800088	0.73474	1	0.777054	0.810327	0.807369	0.798003	0.796173	0.755643	0.809267	0.729676	0.670084	0.718802	0.868609	0.856474	0.857116	0.736343	0.826499	0.798373	0.879276	0.826894	0.786808	0.852187	0.725461	0.835638	0.820332	0.7869	0.815455	0.777075	0.741208	0.773312	0.730327	0.875592	0.788675	0.827785	0.663744
gnf1m05016_a_at	NM_026614	C1	Ndufa5	0.708681	0.873627	0.703061	0.806412	0.891798	0.891506	0.844694	0.883064	0.809708	0.855567	0.761814	0.766798	0.777054	1	0.877026	0.79525	0.772565	0.865354	0.89569	0.845738	0.874564	0.711068	0.794284	0.816721	0.889279	0.728231	0.696783	0.84236	0.703372	0.756564	0.820493	0.792166	0.771373	0.779333	0.804329	0.885838	0.801806	0.749687	0.864561	0.809995	0.779896	0.727942	0.81735	0.792414	0.73771	0.694781
gnf1m10083_a_at	NM_026703	C1	Ndufa8	0.653605	0.877045	0.696562	0.800828	0.882166	0.86655	0.91935	0.933513	0.805098	0.840715	0.746657	0.681417	0.810327	0.877026	1	0.773794	0.777833	0.832812	0.879411	0.794028	0.821361	0.806937	0.782593	0.817268	0.907703	0.708361	0.762045	0.862956	0.7481	0.71481	0.875933	0.801493	0.745396	0.80064	0.823476	0.882716	0.796873	0.731591	0.805492	0.75078	0.774342	0.743798	0.813193	0.851778	0.758977	0.769392
gnf1m04489_a_at	NM_025358	C1	Ndufa9	0.708396	0.773745	0.808924	0.727977	0.702461	0.798609	0.850137	0.725563	0.87246	0.830301	0.692384	0.697886	0.807369	0.79525	0.773794	1	0.692345	0.800773	0.828377	0.796784	0.751569	0.608494	0.782776	0.85665	0.876731	0.712125	0.593481	0.839652	0.694451	0.701972	0.829633	0.662671	0.783659	0.849851	0.828036	0.818466	0.839035	0.697138	0.742602	0.846187	0.65237	0.70004	0.848437	0.803601	0.736459	0.654531
gnf1m04607_s_at	NM_025597	C1	Ndufb3	0.611255	0.715029	0.654419	0.747582	0.819584	0.730405	0.730106	0.824249	0.731985	0.815083	0.696153	0.671315	0.798003	0.772565	0.777833	0.692345	1	0.761165	0.722404	0.688663	0.734722	0.695257	0.685812	0.796283	0.787071	0.769248	0.728829	0.696176	0.640828	0.769197	0.769293	0.645343	0.698335	0.659215	0.685656	0.776794	0.69448	0.822982	0.766362	0.615177	0.755986	0.70854	0.793277	0.768987	0.693353	0.646753
gnf1m09592_a_at	NM_026610	C1	Ndufb4	0.689586	0.852545	0.713452	0.817496	0.802837	0.871132	0.831699	0.838963	0.834439	0.861483	0.742345	0.704725	0.796173	0.865354	0.832812	0.800773	0.761165	1	0.843374	0.807431	0.795355	0.663525	0.778088	0.777845	0.850855	0.767075	0.592655	0.856117	0.668021	0.798805	0.783323	0.78056	0.789208	0.755798	0.811618	0.83658	0.718053	0.668487	0.873581	0.830277	0.681476	0.714231	0.76492	0.733317	0.714855	0.656909
gnf1m04473_a_at	NM_025316	C1	Ndufb5	0.754714	0.894132	0.722179	0.746915	0.815878	0.903841	0.88911	0.821418	0.820335	0.844149	0.770393	0.651673	0.755643	0.89569	0.879411	0.828377	0.722404	0.843374	1	0.809427	0.820226	0.748619	0.831628	0.794185	0.84643	0.740892	0.67243	0.854034	0.692843	0.709915	0.834268	0.721697	0.782687	0.789151	0.852585	0.880702	0.808221	0.690167	0.83329	0.778529	0.693737	0.74122	0.813845	0.818587	0.766839	0.731537
gnf1m10406_a_at	NM_023172	C1	Ndufb9	0.721573	0.777995	0.75829	0.763462	0.796262	0.790213	0.792549	0.830837	0.830354	0.842117	0.825252	0.796889	0.809267	0.845738	0.794028	0.796784	0.688663	0.807431	0.809427	1	0.800817	0.606729	0.62806	0.86617	0.878361	0.788931	0.725051	0.861595	0.702026	0.741132	0.841371	0.865611	0.806646	0.726262	0.847033	0.879339	0.81671	0.790511	0.845254	0.772014	0.76239	0.686081	0.865547	0.810602	0.755769	0.636808
gnf1m06544_a_at	NM_145518	C1	Ndufs1	0.702367	0.827662	0.650012	0.709301	0.892623	0.875456	0.809153	0.8697	0.739735	0.730485	0.715033	0.636678	0.729676	0.874564	0.821361	0.751569	0.734722	0.795355	0.820226	0.800817	1	0.746453	0.687883	0.807086	0.859735	0.674123	0.718036	0.821938	0.706611	0.67356	0.852757	0.761011	0.701187	0.75283	0.805073	0.846381	0.811342	0.687831	0.805176	0.732277	0.790628	0.799898	0.836047	0.864919	0.749857	0.645428
gnf1m07261_a_at	NM_153064	C1	Ndufs2	0.584699	0.804351	0.578917	0.595448	0.788387	0.819126	0.709843	0.756104	0.606211	0.627474	0.582984	0.492012	0.670084	0.711068	0.806937	0.608494	0.695257	0.663525	0.748619	0.606729	0.746453	1	0.701264	0.630592	0.746428	0.577583	0.629545	0.679404	0.677809	0.593912	0.814775	0.577088	0.67009	0.625955	0.642865	0.713153	0.778918	0.702406	0.744784	0.597856	0.663307	0.858429	0.693632	0.80573	0.818375	0.717802
gnf1m11225_a_at	NM_010887	C1	Ndufs4	0.555701	0.786684	0.703582	0.674382	0.73358	0.828898	0.795643	0.712878	0.782691	0.726168	0.601083	0.64303	0.718802	0.794284	0.782593	0.782776	0.685812	0.778088	0.831628	0.62806	0.687883	0.701264	1	0.649833	0.734558	0.603266	0.462218	0.731561	0.698764	0.683117	0.703382	0.599455	0.749674	0.716785	0.75581	0.749481	0.724807	0.618251	0.74383	0.768748	0.590058	0.686305	0.675455	0.686599	0.705287	0.639492
gnf1m05427_a_at	NM_029272	C1	Ndufs7	0.730165	0.745392	0.821214	0.788764	0.787277	0.755756	0.809974	0.847652	0.859154	0.87769	0.81349	0.787909	0.868609	0.816721	0.817268	0.85665	0.796283	0.777845	0.794185	0.86617	0.807086	0.630592	0.649833	1	0.891668	0.828204	0.803041	0.827592	0.701669	0.777207	0.882609	0.796282	0.791236	0.796576	0.8326	0.848656	0.828117	0.809723	0.769334	0.706041	0.80011	0.687697	0.929096	0.850069	0.771472	0.671014
gnf1m06025_a_at	NM_133666	C1	Ndufv1	0.6511	0.866488	0.794725	0.827234	0.872201	0.873732	0.899022	0.915232	0.854084	0.89441	0.734321	0.739898	0.856474	0.889279	0.907703	0.876731	0.787071	0.850855	0.84643	0.878361	0.859735	0.746428	0.734558	0.891668	1	0.770771	0.755996	0.900961	0.766159	0.772581	0.900858	0.809361	0.772187	0.866213	0.869914	0.892739	0.867493	0.773267	0.823145	0.823842	0.782646	0.759894	0.88521	0.888593	0.796282	0.732417
gnf1m09625_s_at	NM_019435	C1	Np15	0.726049	0.711755	0.773991	0.839608	0.662343	0.701867	0.724038	0.738536	0.833486	0.81459	0.847747	0.732033	0.857116	0.728231	0.708361	0.712125	0.769248	0.767075	0.740892	0.788931	0.674123	0.577583	0.603266	0.828204	0.770771	1	0.719806	0.781982	0.762087	0.885001	0.783106	0.818757	0.828806	0.640179	0.800006	0.806199	0.656429	0.851968	0.773861	0.65642	0.815169	0.710869	0.869359	0.758606	0.790775	0.627169
gnf1m15869_a_at	NM_023281	C2	Sdha	0.636867	0.627467	0.613556	0.753573	0.735932	0.602869	0.680154	0.777955	0.640055	0.736496	0.702956	0.667996	0.736343	0.696783	0.762045	0.593481	0.728829	0.592655	0.67243	0.725051	0.718036	0.629545	0.462218	0.803041	0.755996	0.719806	1	0.768657	0.721698	0.651303	0.799862	0.738863	0.617688	0.609901	0.649762	0.712913	0.631941	0.766915	0.632527	0.439322	0.815977	0.54862	0.815103	0.803745	0.676893	0.602833
gnf1m04313_a_at	NM_023374	C2	Sdhb	0.705963	0.823203	0.799683	0.881417	0.775983	0.843001	0.884244	0.85572	0.846025	0.842593	0.77315	0.738382	0.826499	0.84236	0.862956	0.839652	0.696176	0.856117	0.854034	0.861595	0.821938	0.679404	0.731561	0.827592	0.900961	0.781982	0.768657	1	0.848182	0.781858	0.897155	0.855256	0.794294	0.842702	0.893047	0.868152	0.810179	0.738701	0.792492	0.784475	0.80865	0.699041	0.871471	0.873341	0.792683	0.743601
gnf1m00021_a_at	NM_025848	C2	Sdhd	0.551483	0.703171	0.738814	0.796187	0.644375	0.720748	0.763544	0.720466	0.787813	0.658598	0.733107	0.702873	0.798373	0.703372	0.7481	0.694451	0.640828	0.668021	0.692843	0.702026	0.706611	0.677809	0.698764	0.701669	0.766159	0.762087	0.721698	0.848182	1	0.788377	0.832884	0.811648	0.837375	0.693509	0.831027	0.747551	0.736118	0.782476	0.681266	0.678161	0.844907	0.703288	0.813761	0.815954	0.828448	0.656644
gnf1m11241_a_at	NM_025641	C3	Uqcrh	0.58838	0.736458	0.800072	0.835499	0.678646	0.77029	0.667051	0.766667	0.817599	0.824751	0.742967	0.743494	0.879276	0.756564	0.71481	0.701972	0.769197	0.798805	0.709915	0.741132	0.67356	0.593912	0.683117	0.777207	0.772581	0.885001	0.651303	0.781858	0.788377	1	0.756336	0.753747	0.813208	0.66442	0.816325	0.799949	0.705039	0.830775	0.799905	0.744006	0.788406	0.733057	0.827673	0.719285	0.830277	0.599413
gnf1m04592_a_at	NM_025567	C3	Cyc1	0.756434	0.820153	0.761453	0.802446	0.806768	0.8288	0.857603	0.858515	0.820385	0.803444	0.797123	0.737326	0.826894	0.820493	0.875933	0.829633	0.769293	0.783323	0.834268	0.841371	0.852757	0.814775	0.703382	0.882609	0.900858	0.783106	0.799862	0.897155	0.832884	0.756336	1	0.80143	0.809734	0.844478	0.860862	0.896017	0.895215	0.840872	0.800118	0.74969	0.859251	0.814197	0.942153	0.956377	0.854307	0.814282
gnf1m04631_s_at	NM_025650	C3	Uqcr	0.639271	0.763894	0.686605	0.828677	0.757389	0.733556	0.801146	0.823708	0.792236	0.749858	0.847102	0.756691	0.786808	0.792166	0.801493	0.662671	0.645343	0.78056	0.721697	0.865611	0.761011	0.577088	0.599455	0.796282	0.809361	0.818757	0.738863	0.855256	0.811648	0.753747	0.80143	1	0.809491	0.655869	0.834347	0.810353	0.662696	0.749383	0.801788	0.719039	0.84404	0.650432	0.809921	0.76291	0.722682	0.627752
gnf1m04881_s_at	NM_026219	C3	Uqcrb	0.671593	0.757475	0.772209	0.706481	0.677131	0.766814	0.762396	0.707111	0.911359	0.722439	0.831197	0.750145	0.852187	0.771373	0.745396	0.783659	0.698335	0.789208	0.782687	0.806646	0.701187	0.67009	0.749674	0.791236	0.772187	0.828806	0.617688	0.794294	0.837375	0.813208	0.809734	0.809491	1	0.644957	0.824435	0.761954	0.780134	0.806488	0.818626	0.765418	0.743248	0.763737	0.823837	0.740204	0.846234	0.627299
gnf1m00764_a_at	NM_025407	C3	Uqcrc1	0.535601	0.750105	0.732603	0.765054	0.696898	0.790138	0.846393	0.80737	0.732726	0.799596	0.60978	0.64432	0.725461	0.779333	0.80064	0.849851	0.659215	0.755798	0.789151	0.726262	0.75283	0.625955	0.716785	0.796576	0.866213	0.640179	0.609901	0.842702	0.693509	0.66442	0.844478	0.655869	0.644957	1	0.842379	0.798582	0.778734	0.610581	0.641796	0.730361	0.672133	0.604803	0.796223	0.806528	0.650342	0.735175
gnf1m04655_a_at	NM_025710	C3	Uqcrfs1	0.635677	0.829431	0.822794	0.784918	0.733341	0.857242	0.867606	0.837988	0.873854	0.821422	0.820706	0.690404	0.835638	0.804329	0.823476	0.828036	0.685656	0.811618	0.852585	0.847033	0.805073	0.642865	0.75581	0.8326	0.869914	0.800006	0.649762	0.893047	0.831027	0.816325	0.860862	0.834347	0.824435	0.842379	1	0.881474	0.840823	0.713787	0.793648	0.828711	0.778431	0.751219	0.871794	0.843986	0.818933	0.706227
gnf1m10956_a_at	NM_009941	C4	Cox4i1	0.780519	0.865183	0.770571	0.83999	0.853748	0.871175	0.8721	0.898056	0.825732	0.852598	0.834698	0.748387	0.820332	0.885838	0.882716	0.818466	0.776794	0.83658	0.880702	0.879339	0.846381	0.713153	0.749481	0.848656	0.892739	0.806199	0.712913	0.868152	0.747551	0.799949	0.896017	0.810353	0.761954	0.798582	0.881474	1	0.837882	0.809884	0.859361	0.828328	0.819372	0.776353	0.882203	0.873589	0.788181	0.757703
gnf1m10850_a_at	NM_007747	C4	Cox5a	0.664208	0.789752	0.787645	0.665667	0.766579	0.850236	0.774006	0.797872	0.825198	0.749755	0.697257	0.667993	0.7869	0.801806	0.796873	0.839035	0.69448	0.718053	0.808221	0.81671	0.811342	0.778918	0.724807	0.828117	0.867493	0.656429	0.631941	0.810179	0.736118	0.705039	0.895215	0.662696	0.780134	0.778734	0.840823	0.837882	1	0.781354	0.778179	0.798818	0.749557	0.825061	0.854617	0.875086	0.842473	0.719224
gnf1m04618_a_at	NM_025628	C4	Cox6b	0.669234	0.663717	0.730646	0.774302	0.718102	0.683528	0.669201	0.749181	0.771395	0.758131	0.754207	0.808597	0.815455	0.749687	0.731591	0.697138	0.822982	0.668487	0.690167	0.790511	0.687831	0.702406	0.618251	0.809723	0.773267	0.851968	0.766915	0.738701	0.782476	0.830775	0.840872	0.749383	0.806488	0.610581	0.713787	0.809884	0.781354	1	0.775788	0.638893	0.882498	0.762801	0.870227	0.829423	0.827442	0.682465
gnf1m10344_a_at	NM_053071	C4	Cox6c	0.736754	0.90802	0.670113	0.741542	0.835383	0.887031	0.77037	0.816576	0.79927	0.814615	0.757263	0.651347	0.777075	0.864561	0.805492	0.742602	0.766362	0.873581	0.83329	0.845254	0.805176	0.744784	0.74383	0.769334	0.823145	0.773861	0.632527	0.792492	0.681266	0.799905	0.800118	0.801788	0.818626	0.641796	0.793648	0.859361	0.778179	0.775788	1	0.844184	0.757012	0.851595	0.802819	0.780554	0.812996	0.667372
gnf1m11123_a_at	NM_007730	C4	Cox7a2	0.650642	0.864771	0.711159	0.704881	0.726217	0.857001	0.776083	0.738901	0.810348	0.763657	0.668462	0.625847	0.741208	0.809995	0.75078	0.846187	0.615177	0.830277	0.778529	0.772014	0.732277	0.597856	0.768748	0.706041	0.823842	0.65642	0.439322	0.784475	0.678161	0.744006	0.74969	0.719039	0.765418	0.730361	0.828711	0.828328	0.798818	0.638893	0.844184	1	0.639577	0.775008	0.740859	0.705822	0.752336	0.59806
gnf1m04504_s_at	NM_025379	C4	Cox7b	0.679343	0.7135	0.657217	0.816648	0.733224	0.724417	0.715359	0.816666	0.752002	0.725402	0.792014	0.710841	0.773312	0.779896	0.774342	0.65237	0.755986	0.681476	0.693737	0.76239	0.790628	0.663307	0.590058	0.80011	0.782646	0.815169	0.815977	0.80865	0.844907	0.788406	0.859251	0.84404	0.743248	0.672133	0.778431	0.819372	0.749557	0.882498	0.757012	0.639577	1	0.738329	0.872397	0.872366	0.795166	0.687863
gnf1m08858_a_at	NM_007749	C4	Cox7c	0.709116	0.847205	0.627089	0.607802	0.754421	0.852863	0.698954	0.723746	0.721941	0.661213	0.671033	0.507424	0.730327	0.727942	0.743798	0.70004	0.70854	0.714231	0.74122	0.686081	0.799898	0.858429	0.686305	0.687697	0.759894	0.710869	0.54862	0.699041	0.703288	0.733057	0.814197	0.650432	0.763737	0.604803	0.751219	0.776353	0.825061	0.762801	0.851595	0.775008	0.738329	1	0.795515	0.825253	0.903564	0.696702
gnf1m00838_a_at	NM_007505	C5	Atp5a1	0.783001	0.784942	0.806981	0.815062	0.772112	0.784076	0.806535	0.819178	0.864712	0.845932	0.833385	0.779336	0.875592	0.81735	0.813193	0.848437	0.793277	0.76492	0.813845	0.865547	0.836047	0.693632	0.675455	0.929096	0.88521	0.869359	0.815103	0.871471	0.813761	0.827673	0.942153	0.809921	0.823837	0.796223	0.871794	0.882203	0.854617	0.870227	0.802819	0.740859	0.872397	0.795515	1	0.927061	0.870954	0.74188
gnf1m03473_a_at	NM_016774	C5	Atp5b	0.735884	0.807254	0.707392	0.767042	0.797315	0.814276	0.846855	0.831511	0.788437	0.793313	0.757698	0.679061	0.788675	0.792414	0.851778	0.803601	0.768987	0.733317	0.818587	0.810602	0.864919	0.80573	0.686599	0.850069	0.888593	0.758606	0.803745	0.873341	0.815954	0.719285	0.956377	0.76291	0.740204	0.806528	0.843986	0.873589	0.875086	0.829423	0.780554	0.705822	0.872366	0.825253	0.927061	1	0.850535	0.814608
gnf1m03991_s_at	NM_020615	C5	Atp5c1	0.695386	0.806801	0.768187	0.70267	0.705387	0.815417	0.704897	0.745144	0.797825	0.729882	0.750766	0.659488	0.827785	0.73771	0.758977	0.736459	0.693353	0.714855	0.766839	0.755769	0.749857	0.818375	0.705287	0.771472	0.796282	0.790775	0.676893	0.792683	0.828448	0.830277	0.854307	0.722682	0.846234	0.650342	0.818933	0.788181	0.842473	0.827442	0.812996	0.752336	0.795166	0.903564	0.870954	0.850535	1	0.693611
gnf1m04470_a_at	NM_025313	C5	Atp5d	0.629595	0.708634	0.545947	0.665087	0.673033	0.674454	0.771878	0.699614	0.650773	0.682409	0.637267	0.577299	0.663744	0.694781	0.769392	0.654531	0.646753	0.656909	0.731537	0.636808	0.645428	0.717802	0.639492	0.671014	0.732417	0.627169	0.602833	0.743601	0.656644	0.599413	0.814282	0.627752	0.627299	0.735175	0.706227	0.757703	0.719224	0.682465	0.667372	0.59806	0.687863	0.696702	0.74188	0.814608	0.693611	1
gnf1m13826_a_at	NM_009725	C5	Atp5f1	0.699921	0.770612	0.799733	0.759108	0.744161	0.809255	0.757009	0.787919	0.864133	0.800187	0.794445	0.733816	0.848803	0.807415	0.786154	0.778749	0.756083	0.773735	0.823095	0.813114	0.815226	0.737861	0.718862	0.85077	0.832985	0.833042	0.735591	0.843255	0.838351	0.855398	0.895789	0.767681	0.859923	0.736278	0.875684	0.830715	0.866397	0.856873	0.807475	0.71916	0.854543	0.828471	0.924247	0.889061	0.900079	0.765455
gnf1m09977_a_at	NM_175015	C5	Atp5g3	0.69532	0.636252	0.66966	0.685668	0.615756	0.623788	0.650523	0.667977	0.746366	0.690493	0.758091	0.695787	0.743345	0.693955	0.656874	0.667132	0.663844	0.590479	0.678237	0.758708	0.727674	0.596648	0.526799	0.80886	0.729906	0.777894	0.748094	0.738904	0.781017	0.715969	0.840798	0.74705	0.743919	0.63941	0.770396	0.750854	0.758627	0.823741	0.706096	0.596049	0.867459	0.720711	0.8936	0.851586	0.804309	0.724685
gnf1m05215_x_at	NM_027862	C5	Atp5h	0.667987	0.773448	0.838712	0.779087	0.738441	0.806403	0.709677	0.781722	0.801992	0.836663	0.68152	0.691688	0.844904	0.769795	0.742329	0.805847	0.806454	0.758645	0.783603	0.77424	0.741613	0.716898	0.723286	0.820671	0.834914	0.809562	0.663327	0.780442	0.704268	0.837642	0.824732	0.655207	0.745308	0.710755	0.790861	0.843378	0.838904	0.847671	0.81539	0.746459	0.75114	0.793837	0.866436	0.846261	0.845171	0.657848
gnf1m10610_a_at	NM_016755	C5	Atp5j	0.688308	0.836981	0.59823	0.689942	0.735136	0.807889	0.825136	0.773502	0.759939	0.734178	0.740153	0.555395	0.719954	0.780154	0.842645	0.691824	0.674039	0.765453	0.848706	0.701583	0.790456	0.785744	0.714823	0.737081	0.783824	0.694096	0.695812	0.812308	0.773045	0.670197	0.834653	0.741503	0.764729	0.701313	0.795511	0.776123	0.745431	0.679988	0.791223	0.662567	0.784798	0.78112	0.782857	0.861457	0.803971	0.792474
gnf1m30137_s_at	NM_007507	C5	Atp5k	0.617692	0.844207	0.729793	0.832899	0.812832	0.821292	0.855832	0.890555	0.792376	0.823773	0.731887	0.693543	0.798352	0.86577	0.881442	0.790825	0.749478	0.792639	0.799752	0.824045	0.813695	0.647136	0.719178	0.809478	0.907663	0.756806	0.688976	0.856083	0.762626	0.746545	0.834267	0.860283	0.726179	0.803784	0.862745	0.881025	0.779752	0.749679	0.806305	0.83725	0.831948	0.71944	0.828692	0.818601	0.730685	0.680693
gnf1m09843_a_at	NM_138597	C5	Atp5o	0.579074	0.62326	0.830207	0.666344	0.630074	0.680917	0.63514	0.673214	0.812048	0.751014	0.665066	0.78603	0.802856	0.758934	0.645084	0.830486	0.645891	0.679355	0.685292	0.781402	0.679351	0.491074	0.646845	0.841283	0.779422	0.73877	0.56719	0.713828	0.67103	0.791022	0.76175	0.659801	0.772177	0.733073	0.770467	0.755268	0.7776	0.762199	0.679349	0.746652	0.668716	0.638524	0.853321	0.693279	0.725376	0.550501
[truncated: 6 more columns]

## Sheet: Mouse U74A
			C1	C1	C1	C1	C1	C1	C1	C1	C1	C1	C1	C1	C1	C1	C1	C1	C1	C1	C1	C1	C1	C1	C1	C1	C2	C2	C2	C2	C3	C3	C3	C3	C3	C3	C3	C4	C4	C4	C4	C4	C4	C5	C5	C5	C5	C5	C5
Probeset Id	Complex	Gene Symbol	Clgn	Grim19	ndufa11	Ndufa2	Ndufa3	Ndufa5	ndufa7	Ndufa8	Ndufa9	Ndufab1	Ndufaf1	Ndufb10	Ndufb2	Ndufb3	Ndufb5	Ndufb8	Ndufb9	Ndufs1	Ndufs2	Ndufs3	Ndufv1	Ndufv2	Np15	Pdcd8	Sdha	Sdhb	sdhc	Sdhd	1810044O22Rik	2610041P16Rik	Cyc1	Uqcr	Uqcrb	Uqcrc1	Uqcrc2	Cox5b	Cox6a1	Cox6c	Cox7a2	Cox7b	Cox7c	Atp5a1	Atp5c1	atp5d	Atp5e	Atp5g1	Atp5g2
95698_at	C1	Clgn	1	0.749968	0.581915	0.563054	0.844592	0.717718	0.556639	0.718392	0.743021	0.796802	0.641775	0.82265	0.680992	0.664409	0.770679	0.850894	0.778008	0.783357	0.816406	0.787346	0.763027	0.682129	0.567564	0.36303	0.575361	0.787846	0.749246	0.688327	0.0728162	0.53375	0.728355	0.622708	0.426918	0.789609	0.77662	0.867247	0.111388	0.576634	0.488053	0.512782	0.642133	0.820717	0.762878	0.636365	0.659386	0.245738	0.226578
93764_at	C1	Grim19	0.749968	1	0.703498	0.735148	0.810616	0.750016	0.698677	0.712863	0.794575	0.788182	0.477049	0.729242	0.791533	0.743165	0.836366	0.817689	0.711177	0.724756	0.680573	0.776402	0.65683	0.767624	0.65089	0.249763	0.582601	0.725335	0.616528	0.594859	0.103402	0.705213	0.643565	0.677205	0.440603	0.599088	0.754843	0.773804	0.116454	0.777014	0.700143	0.510031	0.750984	0.700818	0.75743	0.46516	0.670331	0.250401	0.262379
96611_at	C1	ndufa11	0.581915	0.703498	1	0.69069	0.66816	0.68751	0.591939	0.588819	0.713246	0.667001	0.338163	0.611961	0.73116	0.601751	0.777092	0.659937	0.653566	0.659039	0.603533	0.627743	0.571174	0.677671	0.550008	0.39339	0.452402	0.643142	0.528949	0.530526	0.240476	0.633861	0.535278	0.606322	0.378156	0.48887	0.679705	0.709031	0.0801686	0.77647	0.635574	0.495573	0.711992	0.633582	0.701149	0.443598	0.486478	0.345738	0.225069
96280_at	C1	Ndufa2	0.563054	0.735148	0.69069	1	0.759245	0.578462	0.75806	0.560764	0.785804	0.616708	0.267991	0.564074	0.845998	0.569072	0.847221	0.617795	0.708749	0.635799	0.486527	0.65976	0.531582	0.779117	0.764007	0.417494	0.392198	0.627957	0.519214	0.645402	0.149841	0.850221	0.66559	0.60245	0.618657	0.383239	0.704346	0.62796	0.021681	0.786686	0.709004	0.55288	0.842144	0.59639	0.744762	0.424388	0.657147	0.326936	0.346486
96915_f_at	C1	Ndufa3	0.844592	0.810616	0.66816	0.759245	1	0.772816	0.788868	0.652247	0.771191	0.893632	0.643662	0.809282	0.782904	0.791033	0.833726	0.829917	0.854231	0.751965	0.792293	0.816715	0.677285	0.780299	0.79227	0.510337	0.664366	0.84164	0.779761	0.829028	0.277171	0.7492	0.779368	0.808589	0.699841	0.643841	0.864758	0.863003	0.142389	0.756468	0.630982	0.711196	0.808745	0.849237	0.883097	0.490664	0.799852	0.126512	0.440012
97201_s_at	C1	Ndufa5	0.717718	0.750016	0.68751	0.578462	0.772816	1	0.588692	0.596405	0.665284	0.746442	0.506275	0.73893	0.662191	0.71801	0.764854	0.761019	0.755335	0.759404	0.681598	0.690894	0.607585	0.737345	0.495722	0.334801	0.66939	0.696681	0.580048	0.594896	0.0850655	0.505708	0.534351	0.764683	0.450504	0.572736	0.767683	0.758166	0.147552	0.737339	0.635124	0.475826	0.666999	0.68338	0.718326	0.487378	0.495084	0.168793	0.0803837
95652_at	C1	ndufa7	0.556639	0.698677	0.591939	0.75806	0.788868	0.588692	1	0.478986	0.762585	0.778241	0.320975	0.581404	0.744458	0.502195	0.755196	0.700252	0.684618	0.549806	0.600179	0.732208	0.491322	0.831228	0.641172	0.453048	0.328782	0.706806	0.627933	0.694265	0.361006	0.737227	0.697344	0.614578	0.704279	0.527672	0.696323	0.631235	0.106443	0.745792	0.750908	0.35991	0.828231	0.585614	0.716013	0.278431	0.771447	0.170501	0.139897
93531_at	C1	Ndufa8	0.718392	0.712863	0.588819	0.560764	0.652247	0.596405	0.478986	1	0.71236	0.682676	0.392643	0.831331	0.660016	0.597845	0.7492	0.759979	0.699706	0.827056	0.727374	0.788441	0.81634	0.646071	0.448894	0.377115	0.528553	0.732602	0.71926	0.525832	-0.0694435	0.387898	0.595088	0.397236	0.232495	0.740935	0.723675	0.740356	0.0139698	0.515646	0.460947	0.356895	0.575204	0.74989	0.644434	0.583091	0.507501	0.330451	0.0706229
96321_at	C1	Ndufa9	0.743021	0.794575	0.713246	0.785804	0.771191	0.665284	0.762585	0.71236	1	0.801269	0.37604	0.791085	0.866176	0.590252	0.891809	0.863667	0.825022	0.836855	0.750853	0.883336	0.812681	0.905625	0.670666	0.480227	0.487788	0.867761	0.741182	0.783509	0.278191	0.714961	0.835922	0.605554	0.568217	0.754191	0.806288	0.80205	0.0583873	0.76947	0.746093	0.438458	0.830404	0.804758	0.855927	0.542428	0.706883	0.26678	0.170363
96909_at	C1	Ndufab1	0.796802	0.788182	0.667001	0.616708	0.893632	0.746442	0.778241	0.682676	0.801269	1	0.658986	0.81361	0.690608	0.789254	0.768181	0.848642	0.762866	0.754679	0.86917	0.851342	0.69853	0.759838	0.643841	0.446106	0.670686	0.862619	0.822395	0.788498	0.35956	0.625908	0.743099	0.728157	0.637093	0.720123	0.811324	0.814014	0.1163	0.749399	0.638114	0.565954	0.736583	0.8279	0.829083	0.435438	0.778329	0.150802	0.307514
100892_at	C1	Ndufaf1	0.641775	0.477049	0.338163	0.267991	0.643662	0.506275	0.320975	0.392643	0.37604	0.658986	1	0.516809	0.265487	0.645862	0.350909	0.476445	0.450355	0.438625	0.624051	0.463401	0.382618	0.282109	0.408892	0.274658	0.629899	0.495165	0.482035	0.486084	0.223838	0.270026	0.436266	0.582784	0.2708	0.367033	0.442993	0.530275	0.0755506	0.354961	0.105042	0.575999	0.285982	0.535133	0.470838	0.432912	0.376669	0.0628258	0.445492
101525_at	C1	Ndufb10	0.82265	0.729242	0.611961	0.564074	0.809282	0.73893	0.581404	0.831331	0.791085	0.81361	0.516809	1	0.721974	0.63995	0.798832	0.882626	0.866286	0.902688	0.884967	0.92518	0.902327	0.737185	0.572967	0.527194	0.731212	0.891049	0.898585	0.738019	0.107931	0.437167	0.80627	0.637182	0.469645	0.87404	0.844247	0.859521	0.0229009	0.543081	0.478084	0.458228	0.626135	0.92653	0.851735	0.519701	0.704913	0.0910521	0.141205
95132_r_at	C1	Ndufb2	0.680992	0.791533	0.73116	0.845998	0.782904	0.662191	0.744458	0.660016	0.866176	0.690608	0.265487	0.721974	1	0.57436	0.890915	0.808267	0.833918	0.772044	0.605571	0.776029	0.760474	0.871648	0.776097	0.421322	0.44953	0.75918	0.651977	0.707875	0.0874906	0.802957	0.775618	0.636893	0.5593	0.620921	0.794481	0.769012	0.0317811	0.795128	0.776335	0.548424	0.861304	0.764531	0.826014	0.549059	0.666016	0.375781	0.288273
93562_at	C1	Ndufb3	0.664409	0.743165	0.601751	0.569072	0.791033	0.71801	0.502195	0.597845	0.590252	0.789254	0.645862	0.63995	0.57436	1	0.670159	0.64543	0.622403	0.629647	0.614138	0.607595	0.506612	0.574183	0.654874	0.218243	0.680548	0.645453	0.533585	0.58538	0.198527	0.587067	0.482371	0.724973	0.47919	0.440229	0.712716	0.690673	0.190514	0.687259	0.525464	0.721556	0.612913	0.681489	0.698185	0.335023	0.536306	0.240687	0.49587
97307_f_at	C1	Ndufb5	0.770679	0.836366	0.777092	0.847221	0.833726	0.764854	0.755196	0.7492	0.891809	0.768181	0.350909	0.798832	0.890915	0.670159	1	0.830032	0.843124	0.834224	0.700479	0.837363	0.73536	0.911861	0.733237	0.474254	0.554087	0.813347	0.682255	0.717851	0.13625	0.771407	0.761209	0.633074	0.565243	0.685901	0.866942	0.822503	0.0337646	0.83432	0.776044	0.51549	0.885924	0.782991	0.876409	0.56917	0.704423	0.328716	0.198865
93581_at	C1	Ndufb8	0.850894	0.817689	0.659937	0.617795	0.829917	0.761019	0.700252	0.759979	0.863667	0.848642	0.476445	0.882626	0.808267	0.64543	0.830032	1	0.877475	0.852408	0.855639	0.902999	0.87624	0.840627	0.578108	0.419618	0.584635	0.873002	0.813589	0.705996	0.146053	0.555079	0.795625	0.680528	0.47386	0.846153	0.805981	0.908348	0.120829	0.66756	0.634259	0.418039	0.708079	0.853731	0.799711	0.529896	0.700488	0.189128	0.111995
100079_at	C1	Ndufb9	0.778008	0.711177	0.653566	0.708749	0.854231	0.755335	0.684618	0.699706	0.825022	0.762866	0.450355	0.866286	0.833918	0.622403	0.843124	0.877475	1	0.848095	0.750672	0.867824	0.834984	0.804568	0.690964	0.5789	0.682327	0.89899	0.790046	0.821387	0.186762	0.627503	0.864304	0.786203	0.532135	0.729526	0.88364	0.903758	0.223863	0.662154	0.623141	0.588724	0.782908	0.897016	0.868868	0.584001	0.663507	0.116804	0.25067
93572_at	C1	Ndufs1	0.783357	0.724756	0.659039	0.635799	0.751965	0.759404	0.549806	0.827056	0.836855	0.754679	0.438625	0.902688	0.772044	0.629647	0.834224	0.852408	0.848095	1	0.828049	0.853311	0.875008	0.804231	0.532538	0.545807	0.674979	0.843778	0.750446	0.748551	0.0579696	0.518085	0.740386	0.580529	0.461561	0.805565	0.87065	0.859718	0.0187111	0.612935	0.561832	0.44906	0.664767	0.862951	0.829944	0.626653	0.547868	0.249384	0.10552
93972_at	C1	Ndufs2	0.816406	0.680573	0.603533	0.486527	0.792293	0.681598	0.600179	0.727374	0.750853	0.86917	0.624051	0.884967	0.605571	0.614138	0.700479	0.855639	0.750672	0.828049	1	0.88354	0.836012	0.671787	0.494799	0.545636	0.710986	0.860846	0.865555	0.709443	0.253757	0.406608	0.752636	0.6162	0.505392	0.874509	0.739643	0.831038	-0.0620374	0.516222	0.391204	0.418352	0.563158	0.845487	0.772481	0.504736	0.718344	0.114132	0.162249
96899_at	C1	Ndufs3	0.787346	0.776402	0.627743	0.65976	0.816715	0.690894	0.732208	0.788441	0.883336	0.851342	0.463401	0.92518	0.776029	0.607595	0.837363	0.902999	0.867824	0.853311	0.88354	1	0.883897	0.821339	0.608175	0.529192	0.658806	0.94	0.889533	0.771419	0.238831	0.535563	0.86564	0.677933	0.567793	0.870549	0.829469	0.841974	0.0533148	0.641129	0.599141	0.417856	0.739574	0.891371	0.849431	0.480524	0.801801	0.143985	0.117993
96267_at	C1	Ndufv1	0.763027	0.65683	0.571174	0.531582	0.677285	0.607585	0.491322	0.81634	0.812681	0.69853	0.382618	0.902327	0.760474	0.506612	0.73536	0.87624	0.834984	0.875008	0.836012	0.883897	1	0.69294	0.512468	0.492486	0.599401	0.854115	0.82211	0.665621	0.030207	0.403488	0.808052	0.54949	0.363191	0.874889	0.742559	0.832889	0.0158418	0.4934	0.462377	0.393155	0.598409	0.874012	0.760359	0.636701	0.609864	0.233364	0.113843
94062_at	C1	Ndufv2	0.682129	0.767624	0.677671	0.779117	0.780299	0.737345	0.831228	0.646071	0.905625	0.759838	0.282109	0.737185	0.871648	0.574183	0.911861	0.840627	0.804568	0.804231	0.671787	0.821339	0.69294	1	0.663138	0.461561	0.449065	0.813279	0.677797	0.751225	0.234093	0.744146	0.752699	0.57843	0.637065	0.695816	0.816515	0.770355	0.0469345	0.79862	0.814262	0.36122	0.849225	0.723924	0.823758	0.444313	0.683419	0.225709	0.0504544
96887_at	C1	Np15	0.567564	0.65089	0.550008	0.764007	0.79227	0.495722	0.641172	0.448894	0.670666	0.643841	0.408892	0.572967	0.776097	0.654874	0.733237	0.578108	0.690964	0.532538	0.494799	0.608175	0.512468	0.663138	1	0.354138	0.475014	0.657073	0.580519	0.725677	0.323193	0.845782	0.686461	0.66364	0.69787	0.387185	0.710118	0.591104	0.0032687	0.674575	0.580009	0.814329	0.740803	0.719656	0.803911	0.38209	0.683697	0.166855	0.709024
96858_at	C1	Pdcd8	0.36303	0.249763	0.39339	0.417494	0.510337	0.334801	0.453048	0.377115	0.480227	0.446106	0.274658	0.527194	0.421322	0.218243	0.474254	0.419618	0.5789	0.545807	0.545636	0.529192	0.492486	0.461561	0.354138	1	0.542747	0.62598	0.547799	0.661579	0.452602	0.365858	0.62674	0.366214	0.40177	0.444502	0.590092	0.62312	0.232812	0.333671	0.35229	0.374696	0.503981	0.56123	0.601721	0.399057	0.378018	-0.105838	0.0567721
94080_at	C2	Sdha	0.575361	0.582601	0.452402	0.392198	0.664366	0.66939	0.328782	0.528553	0.487788	0.670686	0.629899	0.731212	0.44953	0.680548	0.554087	0.584635	0.682327	0.674979	0.710986	0.658806	0.599401	0.449065	0.475014	0.542747	1	0.69948	0.619088	0.613219	0.212485	0.337989	0.589915	0.703429	0.33933	0.509747	0.689161	0.687425	0.115696	0.434637	0.273108	0.597092	0.450885	0.719728	0.676895	0.396226	0.476018	-0.0669421	0.31756
95053_s_at	C2	Sdhb	0.787846	0.725335	0.643142	0.627957	0.84164	0.696681	0.706806	0.732602	0.867761	0.862619	0.495165	0.891049	0.75918	0.645453	0.813347	0.873002	0.89899	0.843778	0.860846	0.94	0.854115	0.813279	0.657073	0.62598	0.69948	1	0.878818	0.878676	0.371606	0.597	0.902344	0.719182	0.604604	0.831077	0.879892	0.895658	0.18883	0.664264	0.632648	0.543216	0.775772	0.923244	0.897235	0.513615	0.764858	0.0729206	0.208086
94216_at	C2	sdhc	0.749246	0.616528	0.528949	0.519214	0.779761	0.580048	0.627933	0.71926	0.741182	0.822395	0.482035	0.898585	0.651977	0.533585	0.682255	0.813589	0.790046	0.750446	0.865555	0.889533	0.82211	0.677797	0.580519	0.547799	0.619088	0.878818	1	0.774972	0.332041	0.421308	0.815537	0.574799	0.569824	0.854211	0.738914	0.78076	0.00669411	0.497448	0.433254	0.408231	0.5851	0.889871	0.802918	0.40349	0.776706	0.00764026	0.174572
92574_at	C2	Sdhd	0.688327	0.594859	0.530526	0.645402	0.829028	0.594896	0.694265	0.525832	0.783509	0.788498	0.486084	0.738019	0.707875	0.58538	0.717851	0.705996	0.821387	0.748551	0.709443	0.771419	0.665621	0.751225	0.725677	0.661579	0.613219	0.878676	0.774972	1	0.488932	0.716103	0.857474	0.698095	0.76866	0.639719	0.854427	0.796471	0.196182	0.650994	0.610711	0.666441	0.771691	0.858279	0.900322	0.459695	0.721186	-0.0162687	0.388562
96878_at	C3	1810044O22Rik	0.0728162	0.103402	0.240476	0.149841	0.277171	0.0850655	0.361006	-0.0694435	0.278191	0.35956	0.223838	0.107931	0.0874906	0.198527	0.13625	0.146053	0.186762	0.0579696	0.253757	0.238831	0.030207	0.234093	0.323193	0.452602	0.212485	0.371606	0.332041	0.488932	1	0.33595	0.347286	0.306972	0.436885	0.140094	0.28996	0.214324	0.249935	0.285063	0.250132	0.309989	0.266749	0.295342	0.369678	-0.0299223	0.342937	-0.175579	0.275676
99115_at	C3	2610041P16Rik	0.53375	0.705213	0.633861	0.850221	0.7492	0.505708	0.737227	0.387898	0.714961	0.625908	0.270026	0.437167	0.802957	0.587067	0.771407	0.555079	0.627503	0.518085	0.406608	0.535563	0.403488	0.744146	0.845782	0.365858	0.337989	0.597	0.421308	0.716103	0.33595	1	0.633523	0.589037	0.673571	0.318945	0.698532	0.603057	0.146269	0.825357	0.795127	0.682901	0.862027	0.567638	0.758991	0.386273	0.640799	0.230384	0.514517
95072_at	C3	Cyc1	0.728355	0.643565	0.535278	0.66559	0.779368	0.534351	0.697344	0.595088	0.835922	0.743099	0.436266	0.80627	0.775618	0.482371	0.761209	0.795625	0.864304	0.740386	0.752636	0.86564	0.808052	0.752699	0.686461	0.62674	0.589915	0.902344	0.815537	0.857474	0.347286	0.633523	1	0.64928	0.603455	0.778618	0.829721	0.817563	0.14243	0.591512	0.563262	0.521424	0.781345	0.871137	0.879841	0.529581	0.820393	0.0841109	0.285546
99618_at	C3	Uqcr	0.622708	0.677205	0.606322	0.60245	0.808589	0.764683	0.614578	0.397236	0.605554	0.728157	0.582784	0.637182	0.636893	0.724973	0.633074	0.680528	0.786203	0.580529	0.6162	0.677933	0.54949	0.57843	0.66364	0.366214	0.703429	0.719182	0.574799	0.698095	0.306972	0.589037	0.64928	1	0.54242	0.418663	0.714808	0.717893	0.286743	0.661664	0.500187	0.735846	0.667969	0.72593	0.722871	0.324271	0.597767	0.05513	0.466205
95472_f_at	C3	Uqcrb	0.426918	0.440603	0.378156	0.618657	0.699841	0.450504	0.704279	0.232495	0.568217	0.637093	0.2708	0.469645	0.5593	0.47919	0.565243	0.47386	0.532135	0.461561	0.505392	0.567793	0.363191	0.637065	0.69787	0.40177	0.33933	0.604604	0.569824	0.76866	0.436885	0.673571	0.603455	0.54242	1	0.407168	0.602153	0.469094	-0.0721222	0.614429	0.542852	0.49517	0.669096	0.563308	0.716569	0.141935	0.73642	0.00652024	0.380931
101989_at	C3	Uqcrc1	0.789609	0.599088	0.48887	0.383239	0.643841	0.572736	0.527672	0.740935	0.754191	0.720123	0.367033	0.87404	0.620921	0.440229	0.685901	0.846153	0.729526	0.805565	0.874509	0.870549	0.874889	0.695816	0.387185	0.444502	0.509747	0.831077	0.854211	0.639719	0.140094	0.318945	0.778618	0.418663	0.407168	1	0.701502	0.781428	-0.0468295	0.432977	0.430169	0.194333	0.550679	0.815854	0.728563	0.49259	0.69034	0.158554	-0.0654157
102000_f_at	C3	Uqcrc2	0.77662	0.754843	0.679705	0.704346	0.864758	0.767683	0.696323	0.723675	0.806288	0.811324	0.442993	0.844247	0.794481	0.712716	0.866942	0.805981	0.88364	0.87065	0.739643	0.829469	0.742559	0.816515	0.710118	0.590092	0.689161	0.879892	0.738914	0.854427	0.28996	0.698532	0.829721	0.714808	0.602153	0.701502	1	0.873902	0.223201	0.713687	0.672935	0.641175	0.818688	0.898697	0.920853	0.587169	0.700763	0.20459	0.308035
93119_at	C4	Cox5b	0.867247	0.773804	0.709031	0.62796	0.863003	0.758166	0.631235	0.740356	0.80205	0.814014	0.530275	0.859521	0.769012	0.690673	0.822503	0.908348	0.903758	0.859718	0.831038	0.841974	0.832889	0.770355	0.591104	0.62312	0.687425	0.895658	0.78076	0.796471	0.214324	0.603057	0.817563	0.717893	0.469094	0.781428	0.873902	1	0.299739	0.669654	0.623903	0.576422	0.751403	0.882557	0.849401	0.622007	0.637092	0.139658	0.202379
99631_f_at	C4	Cox6a1	0.111388	0.116454	0.0801686	0.021681	0.142389	0.147552	0.106443	0.0139698	0.0583873	0.1163	0.0755506	0.0229009	0.0317811	0.190514	0.0337646	0.120829	0.223863	0.0187111	-0.0620374	0.0533148	0.0158418	0.0469345	0.0032687	0.232812	0.115696	0.18883	0.00669411	0.196182	0.249935	0.146269	0.14243	0.286743	-0.0721222	-0.0468295	0.223201	0.299739	1	0.189622	0.35539	0.219383	0.175336	0.13582	0.0665958	0.098696	-0.064691	-0.232443	0.00140069
100550_f_at	C4	Cox6c	0.576634	0.777014	0.77647	0.786686	0.756468	0.737339	0.745792	0.515646	0.76947	0.749399	0.354961	0.543081	0.795128	0.687259	0.83432	0.66756	0.662154	0.612935	0.516222	0.641129	0.4934	0.79862	0.674575	0.333671	0.434637	0.664264	0.497448	0.650994	0.285063	0.825357	0.591512	0.661664	0.614429	0.432977	0.713687	0.669654	0.189622	1	0.890809	0.57045	0.893343	0.607528	0.760823	0.445239	0.625232	0.294499	0.305693
93820_at	C4	Cox7a2	0.488053	0.700143	0.635574	0.709004	0.630982	0.635124	0.750908	0.460947	0.746093	0.638114	0.105042	0.478084	0.776335	0.525464	0.776044	0.634259	0.623141	0.561832	0.391204	0.599141	0.462377	0.814262	0.580009	0.35229	0.273108	0.632648	0.433254	0.610711	0.250132	0.795127	0.563262	0.500187	0.542852	0.430169	0.672935	0.623903	0.35539	0.890809	1	0.3908	0.858809	0.519977	0.683386	0.365485	0.537426	0.196072	0.0679911
101580_at	C4	Cox7b	0.512782	0.510031	0.495573	0.55288	0.711196	0.475826	0.35991	0.356895	0.438458	0.565954	0.575999	0.458228	0.548424	0.721556	0.51549	0.418039	0.588724	0.44906	0.418352	0.417856	0.393155	0.36122	0.814329	0.374696	0.597092	0.543216	0.408231	0.666441	0.309989	0.682901	0.521424	0.735846	0.49517	0.194333	0.641175	0.576422	0.219383	0.57045	0.3908	1	0.583915	0.662376	0.675321	0.407703	0.453405	0.119452	0.839721
99660_f_at	C4	Cox7c	0.642133	0.750984	0.711992	0.842144	0.808745	0.666999	0.828231	0.575204	0.830404	0.736583	0.285982	0.626135	0.861304	0.612913	0.885924	0.708079	0.782908	0.664767	0.563158	0.739574	0.598409	0.849225	0.740803	0.503981	0.450885	0.775772	0.5851	0.771691	0.266749	0.862027	0.781345	0.667969	0.669096	0.550679	0.818688	0.751403	0.175336	0.893343	0.858809	0.583915	1	0.695226	0.851342	0.466383	0.747661	0.262813	0.283109
100753_at	C5	Atp5a1	0.820717	0.700818	0.633582	0.59639	0.849237	0.68338	0.585614	0.74989	0.804758	0.8279	0.535133	0.92653	0.764531	0.681489	0.782991	0.853731	0.897016	0.862951	0.845487	0.891371	0.874012	0.723924	0.719656	0.56123	0.719728	0.923244	0.889871	0.858279	0.295342	0.567638	0.871137	0.72593	0.563308	0.815854	0.898697	0.882557	0.13582	0.607528	0.519977	0.662376	0.695226	1	0.912865	0.565819	0.740171	0.113684	0.386504
92799_g_at	C5	Atp5c1	0.762878	0.75743	0.701149	0.744762	0.883097	0.718326	0.716013	0.644434	0.855927	0.829083	0.470838	0.851735	0.826014	0.698185	0.876409	0.799711	0.868868	0.829944	0.772481	0.849431	0.760359	0.823758	0.803911	0.601721	0.676895	0.897235	0.802918	0.900322	0.369678	0.758991	0.879841	0.722871	0.716569	0.728563	0.920853	0.849401	0.0665958	0.760823	0.683386	0.675321	0.851342	0.912865	1	0.519218	0.804517	0.115947	0.395341
94279_at	C5	atp5d	0.636365	0.46516	0.443598	0.424388	0.490664	0.487378	0.278431	0.583091	0.542428	0.435438	0.432912	0.519701	0.549059	0.335023	0.56917	0.529896	0.584001	0.626653	0.504736	0.480524	0.636701	0.444313	0.38209	0.399057	0.396226	0.513615	0.40349	0.459695	-0.0299223	0.386273	0.529581	0.324271	0.141935	0.49259	0.587169	0.622007	0.098696	0.445239	0.365485	0.407703	0.466383	0.565819	0.519218	1	0.258525	0.510374	0.215953
93596_i_at	C5	Atp5e	0.659386	0.670331	0.486478	0.657147	0.799852	0.495084	0.771447	0.507501	0.706883	0.778329	0.376669	0.704913	0.666016	0.536306	0.704423	0.700488	0.663507	0.547868	0.718344	0.801801	0.609864	0.683419	0.683697	0.378018	0.476018	0.764858	0.776706	0.721186	0.342937	0.640799	0.820393	0.597767	0.73642	0.69034	0.700763	0.637092	-0.064691	0.625232	0.537426	0.453405	0.747661	0.740171	0.804517	0.258525	1	0.0491979	0.32889
96032_at	C5	Atp5g1	0.245738	0.250401	0.345738	0.326936	0.126512	0.168793	0.170501	0.330451	0.26678	0.150802	0.0628258	0.0910521	0.375781	0.240687	0.328716	0.189128	0.116804	0.249384	0.114132	0.143985	0.233364	0.225709	0.166855	-0.105838	-0.0669421	0.0729206	0.00764026	-0.0162687	-0.175579	0.230384	0.0841109	0.05513	0.00652024	0.158554	0.20459	0.139658	-0.232443	0.294499	0.196072	0.119452	0.262813	0.113684	0.115947	0.510374	0.0491979	1	0.104883
102134_f_at	C5	Atp5g2	0.226578	0.262379	0.225069	0.346486	0.440012	0.0803837	0.139897	0.0706229	0.170363	0.307514	0.445492	0.141205	0.288273	0.49587	0.198865	0.111995	0.25067	0.10552	0.162249	0.117993	0.113843	0.0504544	0.709024	0.0567721	0.31756	0.208086	0.174572	0.388562	0.275676	0.514517	0.285546	0.466205	0.380931	-0.0654157	0.308035	0.202379	0.00140069	0.305693	0.0679911	0.839721	0.283109	0.386504	0.395341	0.215953	0.32889	0.104883	1
98128_at	C5	Atp5j	0.536114	0.631141	0.662168	0.613195	0.753307	0.869375	0.611403	0.480229	0.626118	0.705361	0.371484	0.672273	0.616729	0.661385	0.712857	0.623429	0.73318	0.665168	0.608225	0.652169	0.509814	0.697803	0.616262	0.411295	0.648529	0.712469	0.597133	0.708324	0.284516	0.575828	0.565477	0.784202	0.633235	0.467757	0.757304	0.660994	0.0783	0.71226	0.599474	0.580759	0.705529	0.688932	0.769886	0.314735	0.582156	0.0323881	0.245269
93114_at	C5	Atp5j2	0.40019	0.463307	0.353976	0.349919	0.472908	0.436938	0.388804	0.217349	0.509226	0.550489	0.470201	0.397674	0.373268	0.481558	0.436458	0.472702	0.37232	0.389399	0.473172	0.424549	0.298432	0.452069	0.370263	0.348424	0.468202	0.451493	0.381211	0.446976	0.429809	0.419166	0.416644	0.378492	0.392675	0.366781	0.362342	0.441325	-0.0336283	0.55142	0.436159	0.346467	0.445354	0.393463	0.523102	0.189916	0.423362	0.0117445	0.201436
93014_at	C5	Atp5l	0.618874	0.762288	0.686831	0.858181	0.853222	0.618123	0.826921	0.51824	0.791279	0.764193	0.398993	0.613913	0.86748	0.665673	0.835719	0.675666	0.760214	0.630055	0.589005	0.70416	0.580626	0.778782	0.869124	0.476162	0.48704	0.737176	0.604775	0.794676	0.337436	0.916119	0.776082	0.711066	0.738018	0.493072	0.796796	0.71168	0.0951672	0.864574	0.784058	0.717601	0.925634	0.725215	0.875468	0.494498	0.781604	0.271223	0.518639
99128_at	C5	Atp5o	0.822034	0.801073	0.655135	0.54963	0.88151	0.779901	0.728748	0.602161	0.727536	0.895959	0.57339	0.773504	0.700444	0.734071	0.751441	0.855995	0.75004	0.710387	0.821421	0.774091	0.666813	0.755002	0.609567	0.421882	0.636175	0.819432	0.731543	0.757594	0.300257	0.637181	0.731184	0.726706	0.570554	0.715875	0.818253	0.860369	0.143391	0.702916	0.625501	0.560749	0.739095	0.797291	0.822843	0.427981	0.773226	0.0904467	0.266909
[truncated: 4 more columns]

## Sheet: Human Stanford
			C1	C1	C1	C1	C1	C1	C1	C1	C1	C1	C1	C1	C1	C1	C1	C1	C1	C1	C1	C1	C1	C1	C1	C1	C1	C1	C1	C1	C1	C1	c2	c2	c2	c3	c3	c3	c3	c3	c3	c3	c3	c4	c4	c4	c4	c4	c4
Probeset Id	Complex	Gene Symbol	DAP13	GRIM19	NDUFA1	NDUFA10	NDUFA11	NDUFA3	NDUFA6	NDUFA7	NDUFA9	NDUFAB1	NDUFAF1	NDUFB1	NDUFB10	NDUFB11	NDUFB2	NDUFB3	NDUFB4	NDUFB5	NDUFB6	NDUFB7	NDUFB8	NDUFB9	NDUFS1	NDUFS2	NDUFS3	NDUFS4	NDUFS5	NDUFV2	NDUFV3	PDCD8	SDHA	SDHC	SDHD	CYC1	HSPC051	QP-C	UQCR	UQCRB	UQCRC1	UQCRC2	UQCRFS1	COX5B	COX6C	COX7A2	COX7B	COX8A	CYB5-M
224767	C1	DAP13	1	0.331822	0.786644	0.485006	0.208588	0.605571	0.790987	0.796274	0.79547	0.657338	0.805441	0.326107	0.202749	0.490565	0.748172	0.907462	0.546105	0.903503	0.628044	0.261902	0.609481	0.823361	0.873788	0.779477	0.601887	0.695402	0.783641	0.623965	0.49632	0.773443	0.329454	0.660458	0.700384	0.705357	0.665247	0.605037	0.557964	0.753911	0.5258	0.916824	0.724808	0.570565	0.85316	0.732158	0.738578	0.44955	0.665149
311607	C1	GRIM19	0.331822	1	0.576882	0.349201	0.868295	0.801705	0.453673	0.636595	0.411161	0.80107	0.424704	0.778874	0.772861	0.760907	0.718705	0.528865	0.3497	0.311289	0.688389	0.68559	0.701561	0.429192	0.500203	0.416977	0.721492	0.159492	0.52158	0.473823	0.786852	0.423899	0.83446	0.5722	0.299295	0.764301	0.604371	0.590971	0.836737	0.29598	0.831301	0.229895	0.607405	0.849272	0.439399	0.205426	0.612185	0.745891	-0.0725485
111218	C1	NDUFA1	0.786644	0.576882	1	0.61923	0.475522	0.667554	0.883775	0.835506	0.794523	0.751281	0.531952	0.816357	0.380591	0.674737	0.852159	0.88957	0.648267	0.803508	0.699921	0.421676	0.677007	0.794312	0.819787	0.814131	0.613888	0.75186	0.849454	0.635403	0.610951	0.575942	0.715496	0.772806	0.790241	0.794887	0.67659	0.81974	0.770129	0.830498	0.697501	0.820225	0.795746	0.759996	0.863569	0.651974	0.943514	0.710817	0.629808
107873	C1	NDUFA10	0.485006	0.349201	0.61923	1	0.276926	0.548424	0.678219	0.540197	0.650262	0.656777	0.377623	0.510962	0.333079	0.538434	0.54022	0.534871	0.619299	0.537197	0.61052	0.377026	0.529942	0.683584	0.689511	0.806797	0.596181	0.375225	0.544732	0.611834	0.489941	0.775295	0.74678	0.509331	0.377683	0.694317	0.830057	0.645478	0.534691	0.484702	0.654652	0.523049	0.741824	0.607732	0.580947	0.568566	0.659476	0.585538	0.127846
105142	C1	NDUFA11	0.208588	0.868295	0.475522	0.276926	1	0.656914	0.393313	0.434803	0.380295	0.637539	0.276127	0.6837	0.708485	0.765213	0.577678	0.319155	0.337129	0.168395	0.391446	0.674357	0.588773	0.293719	0.261454	0.534408	0.544444	0.103392	0.424576	0.358456	0.698963	0.433175	0.743017	0.387137	0.297046	0.689363	0.422774	0.532068	0.778866	0.292717	0.713592	0.24475	0.536126	0.748393	0.37322	0.117657	0.544658	0.695035	-0.0657593
109902	C1	NDUFA3	0.605571	0.801705	0.667554	0.548424	0.656914	1	0.595497	0.833504	0.674446	0.812063	0.603203	0.785802	0.56085	0.765866	0.780049	0.720254	0.470839	0.620502	0.806157	0.533283	0.805748	0.686361	0.697066	0.652723	0.794179	0.366634	0.703765	0.653057	0.891799	0.513099	0.819698	0.640195	0.368328	0.792011	0.606081	0.711004	0.78924	0.414138	0.812855	0.445223	0.707077	0.817824	0.644662	0.469559	0.680917	0.764353	0.440342
330723	C1	NDUFA6	0.790987	0.453673	0.883775	0.678219	0.393313	0.595497	1	0.79789	0.834549	0.717583	0.66266	0.552972	0.238042	0.664404	0.832486	0.863071	0.739628	0.815203	0.609324	0.444634	0.580587	0.831391	0.860465	0.866308	0.506235	0.725408	0.772593	0.730464	0.562903	0.763574	0.708567	0.777019	0.775703	0.754616	0.738851	0.833961	0.722465	0.737188	0.657053	0.798681	0.839679	0.726394	0.810675	0.735588	0.852236	0.618294	0.543844
99705	C1	NDUFA7	0.796274	0.636595	0.835506	0.540197	0.434803	0.833504	0.79789	1	0.81479	0.788346	0.685085	0.86721	0.331616	0.702983	0.822665	0.897017	0.652713	0.781797	0.774309	0.486741	0.713393	0.750515	0.843415	0.814642	0.712355	0.65053	0.783148	0.676201	0.781163	0.581649	0.748305	0.822833	0.701525	0.787208	0.715082	0.771142	0.728913	0.606522	0.725448	0.704619	0.767741	0.688757	0.759901	0.526778	0.818786	0.729626	0.715513
318139	C1	NDUFA9	0.79547	0.411161	0.794523	0.650262	0.380295	0.674446	0.834549	0.81479	1	0.692901	0.523174	0.565032	0.441694	0.647482	0.763075	0.841776	0.617688	0.805233	0.650516	0.543141	0.635638	0.755644	0.840832	0.825606	0.634956	0.682106	0.671087	0.79057	0.613922	0.689838	0.657655	0.781186	0.770003	0.788255	0.706251	0.810951	0.658119	0.686493	0.648908	0.719866	0.864043	0.599446	0.730093	0.604045	0.838077	0.749818	0.534745
101070	C1	NDUFAB1	0.657338	0.80107	0.751281	0.656777	0.637539	0.812063	0.717583	0.788346	0.692901	1	0.700825	0.80012	0.731753	0.818775	0.76928	0.781094	0.589406	0.660488	0.715554	0.592052	0.768677	0.732092	0.760027	0.7955	0.871223	0.390399	0.675563	0.710964	0.780576	0.732287	0.899969	0.719039	0.51564	0.860372	0.833114	0.764864	0.89638	0.563958	0.893527	0.66627	0.903408	0.892194	0.737954	0.533848	0.844532	0.814877	0.23307
114868	C1	NDUFAF1	0.805441	0.424704	0.531952	0.377623	0.276127	0.603203	0.66266	0.685085	0.523174	0.700825	1	0.52424	0.204192	0.45476	0.638774	0.788527	0.397829	0.794994	0.697482	0.300156	0.469175	0.831688	0.860544	0.679379	0.508034	0.565556	0.639526	0.62118	0.652433	0.775896	0.533393	0.53684	0.535855	0.568672	0.7146	0.489255	0.534787	0.549025	0.503033	0.724387	0.719137	0.574414	0.716154	0.547122	0.561361	0.290518	0.440212
119620	C1	NDUFB1	0.326107	0.778874	0.816357	0.510962	0.6837	0.785802	0.552972	0.86721	0.565032	0.80012	0.52424	1	0.667068	0.740619	0.896533	0.806559	0.429455	0.350732	0.659583	0.752145	0.675298	0.298933	0.730555	0.489419	0.837508	0.52684	0.805008	0.194212	0.803432	0.51655	0.686273	0.714203	0.847714	0.834575	0.74491	0.642825	0.823013	0.593422	0.768348	0.445922	0.779502	0.751747	0.705076	-0.0696808	0.851363	0.734144	0.224175
112359	C1	NDUFB10	0.202749	0.772861	0.380591	0.333079	0.708485	0.56085	0.238042	0.331616	0.441694	0.731753	0.204192	0.667068	1	0.570971	0.476847	0.342811	0.112787	0.119272	0.503453	0.538091	0.597081	0.248208	0.329478	0.371866	0.700195	0.0651977	0.334765	0.374459	0.548565	0.450741	0.788632	0.286887	0.235562	0.653853	0.111307	0.447698	0.732577	0.316168	0.741084	0.265478	0.711059	0.630539	0.44022	0.168134	0.533413	0.626452	-0.246361
220816	C1	NDUFB11	0.490565	0.760907	0.674737	0.538434	0.765213	0.765866	0.664404	0.702983	0.647482	0.818775	0.45476	0.740619	0.570971	1	0.76427	0.609268	0.573305	0.478062	0.511306	0.658318	0.746192	0.515319	0.567765	0.767117	0.748384	0.247141	0.58291	0.773852	0.690959	0.551238	0.647346	0.642831	0.50045	0.779066	0.592162	0.758112	0.892834	0.419272	0.803912	0.449778	0.752957	0.847964	0.543934	0.340191	0.767092	0.868072	0.202676
224038	C1	NDUFB2	0.748172	0.718705	0.852159	0.54022	0.577678	0.780049	0.832486	0.822665	0.763075	0.76928	0.638774	0.896533	0.476847	0.76427	1	0.851519	0.544485	0.742013	0.72779	0.510429	0.713482	0.71329	0.768211	0.784214	0.647066	0.646254	0.764909	0.549906	0.697121	0.651977	0.70873	0.671158	0.711465	0.790661	0.753563	0.774731	0.837693	0.694166	0.729163	0.65893	0.787056	0.779566	0.810556	0.571882	0.857456	0.690521	0.475233
313528	C1	NDUFB3	0.907462	0.528865	0.88957	0.534871	0.319155	0.720254	0.863071	0.897017	0.841776	0.781094	0.788527	0.806559	0.342811	0.609268	0.851519	1	0.599412	0.918791	0.758326	0.382646	0.641973	0.819333	0.929795	0.776709	0.667484	0.798058	0.815501	0.675655	0.660324	0.721718	0.725543	0.800086	0.82446	0.751295	0.744387	0.78779	0.711099	0.76744	0.657031	0.838637	0.829898	0.667052	0.848776	0.67141	0.874452	0.614119	0.722431
224914	C1	NDUFB4	0.546105	0.3497	0.648267	0.619299	0.337129	0.470839	0.739628	0.652713	0.617688	0.589406	0.397829	0.429455	0.112787	0.573305	0.544485	0.599412	1	0.558407	0.439043	0.58626	0.592768	0.52134	0.544833	0.715037	0.446303	0.427033	0.577397	0.592514	0.486003	0.686481	0.445334	0.645728	0.460063	0.585282	0.58008	0.571204	0.600969	0.502745	0.528299	0.499746	0.58906	0.598464	0.698481	0.50557	0.671718	0.511539	0.261875
118585	C1	NDUFB5	0.903503	0.311289	0.803508	0.537197	0.168395	0.620502	0.815203	0.781797	0.805233	0.660488	0.794994	0.350732	0.119272	0.478062	0.742013	0.918791	0.558407	1	0.619699	0.272264	0.578937	0.851317	0.885001	0.714547	0.571584	0.830413	0.751578	0.622242	0.545701	0.777499	0.316228	0.70857	0.760172	0.641189	0.688873	0.668604	0.517255	0.757429	0.492787	0.896632	0.727851	0.562391	0.835468	0.796048	0.726698	0.437341	0.734851
106969	C1	NDUFB6	0.628044	0.688389	0.699921	0.61052	0.391446	0.806157	0.609324	0.774309	0.650516	0.715554	0.697482	0.659583	0.503453	0.511306	0.72779	0.758326	0.439043	0.619699	1	0.508992	0.683543	0.741831	0.727777	0.578885	0.69721	0.563574	0.716727	0.560041	0.765729	0.578964	0.802337	0.598536	0.436236	0.796014	0.69424	0.686484	0.647869	0.531347	0.710925	0.521569	0.698902	0.715532	0.788699	0.66229	0.679878	0.598319	0.531725
103579	C1	NDUFB7	0.261902	0.68559	0.421676	0.377026	0.674357	0.533283	0.444634	0.486741	0.543141	0.592052	0.300156	0.752145	0.538091	0.658318	0.510429	0.382646	0.58626	0.272264	0.508992	1	0.565252	0.258779	0.415407	0.574092	0.486651	0.137984	0.336203	0.394249	0.579458	0.412093	0.444583	0.419358	0.377947	0.592339	0.518975	0.561561	0.626816	0.324174	0.540022	0.198185	0.530817	0.559096	0.36353	0.223492	0.534945	0.678882	0.0336749
220602	C1	NDUFB8	0.609481	0.701561	0.677007	0.529942	0.588773	0.805748	0.580587	0.713393	0.635638	0.768677	0.469175	0.675298	0.597081	0.746192	0.713482	0.641973	0.592768	0.578937	0.683543	0.565252	1	0.647147	0.621584	0.71916	0.809052	0.333902	0.674312	0.688134	0.617633	0.46369	0.795838	0.606362	0.396936	0.83422	0.581059	0.690207	0.812873	0.482235	0.759501	0.554946	0.67737	0.831474	0.714	0.540756	0.705866	0.784535	0.486186
221137	C1	NDUFB9	0.823361	0.429192	0.794312	0.683584	0.293719	0.686361	0.831391	0.750515	0.755644	0.732092	0.831688	0.298933	0.248208	0.515319	0.71329	0.819333	0.52134	0.851317	0.741831	0.258779	0.647147	1	0.878452	0.764082	0.591706	0.718559	0.782553	0.703244	0.702093	0.804992	0.616317	0.703615	0.61577	0.769066	0.694558	0.742042	0.588609	0.672627	0.661072	0.8196	0.791355	0.702613	0.803325	0.870527	0.7535	0.571841	0.632255
113932	C1	NDUFS1	0.873788	0.500203	0.819787	0.689511	0.261454	0.697066	0.860465	0.843415	0.840832	0.760027	0.860544	0.730555	0.329478	0.567765	0.768211	0.929795	0.544833	0.885001	0.727777	0.415407	0.621584	0.878452	1	0.763866	0.625014	0.775082	0.758945	0.721827	0.718633	0.786951	0.714759	0.769281	0.774374	0.792184	0.731032	0.80085	0.632511	0.718793	0.683593	0.799933	0.830506	0.647111	0.788159	0.654954	0.797719	0.578469	0.664799
307901	C1	NDUFS2	0.779477	0.416977	0.814131	0.806797	0.534408	0.652723	0.866308	0.814642	0.825606	0.7955	0.679379	0.489419	0.371866	0.767117	0.784214	0.776709	0.715037	0.714547	0.578885	0.574092	0.71916	0.764082	0.763866	1	0.66034	0.626681	0.802987	0.750446	0.581444	0.736845	0.424118	0.677946	0.611898	0.83161	0.820406	0.788012	0.791036	0.745972	0.779352	0.78045	0.827167	0.783527	0.849383	0.546125	0.835407	0.707202	0.326834
224450	C1	NDUFS3	0.601887	0.721492	0.613888	0.596181	0.544444	0.794179	0.506235	0.712355	0.634956	0.871223	0.508034	0.837508	0.700195	0.748384	0.647066	0.667484	0.446303	0.571584	0.69721	0.486651	0.809052	0.591706	0.625014	0.66034	1	0.28951	0.577981	0.552815	0.682308	0.58429	0.832239	0.513264	0.390795	0.837016	0.707495	0.624705	0.769637	0.411623	0.873421	0.534782	0.792838	0.826248	0.710306	0.477499	0.715659	0.764163	0.337021
100269	C1	NDUFS4	0.695402	0.159492	0.75186	0.375225	0.103392	0.366634	0.725408	0.65053	0.682106	0.390399	0.565556	0.52684	0.0651977	0.247141	0.646254	0.798058	0.427033	0.830413	0.563574	0.137984	0.333902	0.718559	0.775082	0.626681	0.28951	1	0.698926	0.356904	0.497507	0.59761	0.328222	0.645062	0.794935	0.478819	0.620289	0.623556	0.398957	0.763716	0.329351	0.720877	0.568744	0.352158	0.719765	0.582628	0.662903	0.278976	0.751399
118529	C1	NDUFS5	0.783641	0.52158	0.849454	0.544732	0.424576	0.703765	0.772593	0.783148	0.671087	0.675563	0.639526	0.805008	0.334765	0.58291	0.764909	0.815501	0.577397	0.751578	0.716727	0.336203	0.674312	0.782553	0.758945	0.802987	0.577981	0.698926	1	0.655179	0.669033	0.617331	0.60246	0.744556	0.642213	0.751672	0.620725	0.755038	0.691869	0.749852	0.622111	0.762976	0.703337	0.699106	0.817519	0.579105	0.811621	0.591092	0.625833
101668	C1	NDUFV2	0.623965	0.473823	0.635403	0.611834	0.358456	0.653057	0.730464	0.676201	0.79057	0.710964	0.62118	0.194212	0.374459	0.773852	0.549906	0.675655	0.592514	0.622242	0.560041	0.394249	0.688134	0.703244	0.721827	0.750446	0.552815	0.356904	0.655179	1	0.574703	0.770853	0.684455	0.741099	0.438898	0.703998	0.47943	0.759459	0.68309	0.444557	0.604868	0.549259	0.748534	0.659355	0.554335	0.600882	0.674995	0.666028	0.406953
114247	C1	NDUFV3	0.49632	0.786852	0.610951	0.489941	0.698963	0.891799	0.562903	0.781163	0.613922	0.780576	0.652433	0.803432	0.548565	0.690959	0.697121	0.660324	0.486003	0.545701	0.765729	0.579458	0.617633	0.702093	0.718633	0.581444	0.682308	0.497507	0.669033	0.574703	1	0.581163	0.8372	0.630567	0.402453	0.734554	0.453174	0.720164	0.722669	0.470794	0.807102	0.418655	0.729856	0.748242	0.57497	0.301201	0.647384	0.722367	0.200803
112268	C1	PDCD8	0.773443	0.423899	0.575942	0.775295	0.433175	0.513099	0.763574	0.581649	0.689838	0.732287	0.775896	0.51655	0.450741	0.551238	0.651977	0.721718	0.686481	0.777499	0.578964	0.412093	0.46369	0.804992	0.786951	0.736845	0.58429	0.59761	0.617331	0.770853	0.581163	1	0.789155	0.691553	0.653761	0.713824	0.784446	0.600034	0.597698	0.643844	0.66698	0.73	0.846733	0.574827	0.780496	0.626219	0.652816	0.366408	0.0233775
110058	Complex II	SDHA	0.329454	0.83446	0.715496	0.74678	0.743017	0.819698	0.708567	0.748305	0.657655	0.899969	0.533393	0.686273	0.788632	0.647346	0.70873	0.725543	0.445334	0.316228	0.802337	0.444583	0.795838	0.616317	0.714759	0.424118	0.832239	0.328222	0.60246	0.684455	0.8372	0.789155	1	0.784848	0.45891	0.84962	0.525068	0.758698	0.821308	0.458312	0.845508	0.352175	0.935436	0.791995	0.642502	0.342593	0.74039	0.809671	-0.0801504
114773	Complex II	SDHC	0.660458	0.5722	0.772806	0.509331	0.387137	0.640195	0.777019	0.822833	0.781186	0.719039	0.53684	0.714203	0.286887	0.642831	0.671158	0.800086	0.645728	0.70857	0.598536	0.419358	0.606362	0.703615	0.769281	0.677946	0.513264	0.645062	0.744556	0.741099	0.630567	0.691553	0.784848	1	0.72679	0.675789	0.644539	0.778177	0.662727	0.564803	0.641889	0.618811	0.714908	0.591264	0.632631	0.490762	0.735109	0.600751	0.627446
311501	Complex II	SDHD	0.700384	0.299295	0.790241	0.377683	0.297046	0.368328	0.775703	0.701525	0.770003	0.51564	0.535855	0.847714	0.235562	0.50045	0.711465	0.82446	0.460063	0.760172	0.436236	0.377947	0.396936	0.61577	0.774374	0.611898	0.390795	0.794935	0.642213	0.438898	0.402453	0.653761	0.45891	0.72679	1	0.584072	0.594558	0.667736	0.5575	0.800647	0.431185	0.797624	0.69883	0.450053	0.700934	0.484405	0.784144	0.461657	0.61382
114306	Complex III	CYC1	0.705357	0.764301	0.794887	0.694317	0.689363	0.792011	0.754616	0.787208	0.788255	0.860372	0.568672	0.834575	0.653853	0.779066	0.790661	0.751295	0.585282	0.641189	0.796014	0.592339	0.83422	0.769066	0.792184	0.83161	0.837016	0.478819	0.751672	0.703998	0.734554	0.713824	0.84962	0.675789	0.584072	1	0.800206	0.785296	0.844565	0.613157	0.908252	0.657565	0.874836	0.896907	0.827911	0.555213	0.85434	0.827749	0.418372
103976	Complex III	HSPC051	0.665247	0.604371	0.67659	0.830057	0.422774	0.606081	0.738851	0.715082	0.706251	0.833114	0.7146	0.74491	0.111307	0.592162	0.753563	0.744387	0.58008	0.688873	0.69424	0.518975	0.581059	0.694558	0.731032	0.820406	0.707495	0.620289	0.620725	0.47943	0.453174	0.784446	0.525068	0.644539	0.594558	0.800206	1	0.546576	0.740982	0.629499	0.674355	0.631598	0.771794	0.710577	0.781194	0.550534	0.732662	0.480171	0.259006
114545	Complex III	QP-C	0.605037	0.590971	0.81974	0.645478	0.532068	0.711004	0.833961	0.771142	0.810951	0.764864	0.489255	0.642825	0.447698	0.758112	0.774731	0.78779	0.571204	0.668604	0.686484	0.561561	0.690207	0.742042	0.80085	0.788012	0.624705	0.623556	0.755038	0.759459	0.720164	0.600034	0.758698	0.778177	0.667736	0.785296	0.546576	1	0.821055	0.595801	0.792426	0.620183	0.811548	0.804428	0.711877	0.646904	0.836695	0.817082	0.5415
114549	Complex III	UQCR	0.557964	0.836737	0.770129	0.534691	0.778866	0.78924	0.722465	0.728913	0.658119	0.89638	0.534787	0.823013	0.732577	0.892834	0.837693	0.711099	0.600969	0.517255	0.647869	0.626816	0.812873	0.588609	0.632511	0.791036	0.769637	0.398957	0.691869	0.68309	0.722669	0.597698	0.821308	0.662727	0.5575	0.844565	0.740982	0.821055	1	0.573225	0.873634	0.569326	0.820032	0.900378	0.71406	0.434496	0.851381	0.840772	0.193699
117665	Complex III	UQCRB	0.753911	0.29598	0.830498	0.484702	0.292717	0.414138	0.737188	0.606522	0.686493	0.563958	0.549025	0.593422	0.316168	0.419272	0.694166	0.76744	0.502745	0.757429	0.531347	0.324174	0.482235	0.672627	0.718793	0.745972	0.411623	0.763716	0.749852	0.444557	0.470794	0.643844	0.458312	0.564803	0.800647	0.613157	0.629499	0.595801	0.573225	1	0.400893	0.865151	0.684111	0.49881	0.802407	0.530875	0.805807	0.438752	0.504174
223264	Complex III	UQCRC1	0.5258	0.831301	0.697501	0.654652	0.713592	0.812855	0.657053	0.725448	0.648908	0.893527	0.503033	0.768348	0.741084	0.803912	0.729163	0.657031	0.528299	0.492787	0.710925	0.540022	0.759501	0.661072	0.683593	0.779352	0.873421	0.329351	0.622111	0.604868	0.807102	0.66698	0.845508	0.641889	0.431185	0.908252	0.674355	0.792426	0.873634	0.400893	1	0.485705	0.840919	0.918264	0.670331	0.475574	0.77728	0.874671	0.197577
331199	Complex III	UQCRC2	0.916824	0.229895	0.820225	0.523049	0.24475	0.445223	0.798681	0.704619	0.719866	0.66627	0.724387	0.445922	0.265478	0.449778	0.65893	0.838637	0.499746	0.896632	0.521569	0.198185	0.554946	0.8196	0.799933	0.78045	0.534782	0.720877	0.762976	0.549259	0.418655	0.73	0.352175	0.618811	0.797624	0.657565	0.631598	0.620183	0.569326	0.865151	0.485705	1	0.74715	0.579094	0.842487	0.727218	0.804497	0.486143	0.646322
106048	Complex III	UQCRFS1	0.724808	0.607405	0.795746	0.741824	0.536126	0.707077	0.839679	0.767741	0.864043	0.903408	0.719137	0.779502	0.711059	0.752957	0.787056	0.829898	0.58906	0.727851	0.698902	0.530817	0.67737	0.791355	0.830506	0.827167	0.792838	0.568744	0.703337	0.748534	0.729856	0.846733	0.935436	0.714908	0.69883	0.874836	0.771794	0.811548	0.820032	0.684111	0.840919	0.74715	1	0.820858	0.79612	0.624868	0.882116	0.756717	0.29917
314642	Complex IV	COX5B	0.570565	0.849272	0.759996	0.607732	0.748393	0.817824	0.726394	0.688757	0.599446	0.892194	0.574414	0.751747	0.630539	0.847964	0.779566	0.667052	0.598464	0.562391	0.715532	0.559096	0.831474	0.702613	0.647111	0.783527	0.826248	0.352158	0.699106	0.659355	0.748242	0.574827	0.791995	0.591264	0.450053	0.896907	0.710577	0.804428	0.900378	0.49881	0.918264	0.579094	0.820858	1	0.70651	0.529731	0.816537	0.8811	0.234694
222406	Complex IV	COX6C	0.85316	0.439399	0.863569	0.580947	0.37322	0.644662	0.810675	0.759901	0.730093	0.737954	0.716154	0.705076	0.44022	0.543934	0.810556	0.848776	0.698481	0.835468	0.788699	0.36353	0.714	0.803325	0.788159	0.849383	0.710306	0.719765	0.817519	0.554335	0.57497	0.780496	0.642502	0.632631	0.700934	0.827911	0.781194	0.711877	0.71406	0.802407	0.670331	0.842487	0.79612	0.70651	1	0.766458	0.851863	0.553989	0.66441
307870	Complex IV	COX7A2	0.732158	0.205426	0.651974	0.568566	0.117657	0.469559	0.735588	0.526778	0.604045	0.533848	0.547122	-0.0696808	0.168134	0.340191	0.571882	0.67141	0.50557	0.796048	0.66229	0.223492	0.540756	0.870527	0.654954	0.546125	0.477499	0.582628	0.579105	0.600882	0.301201	0.626219	0.342593	0.490762	0.484405	0.555213	0.550534	0.646904	0.434496	0.530875	0.475574	0.727218	0.624868	0.529731	0.766458	1	0.630391	0.476722	0.625608
115223	Complex IV	COX7B	0.738578	0.612185	0.943514	0.659476	0.544658	0.680917	0.852236	0.818786	0.838077	0.844532	0.561361	0.851363	0.533413	0.767092	0.857456	0.874452	0.671718	0.726698	0.679878	0.534945	0.705866	0.7535	0.797719	0.835407	0.715659	0.662903	0.811621	0.674995	0.647384	0.652816	0.74039	0.735109	0.784144	0.85434	0.732662	0.836695	0.851381	0.805807	0.77728	0.804497	0.882116	0.816537	0.851863	0.630391	1	0.825884	0.464756
109262	Complex IV	COX8A	0.44955	0.745891	0.710817	0.585538	0.695035	0.764353	0.618294	0.729626	0.749818	0.814877	0.290518	0.734144	0.626452	0.868072	0.690521	0.614119	0.511539	0.437341	0.598319	0.678882	0.784535	0.571841	0.578469	0.707202	0.764163	0.278976	0.591092	0.666028	0.722367	0.366408	0.809671	0.600751	0.461657	0.827749	0.480171	0.817082	0.840772	0.438752	0.874671	0.486143	0.756717	0.8811	0.553989	0.476722	0.825884	1	0.280194
115591	Complex IV	CYB5-M	0.665149	-0.0725485	0.629808	0.127846	-0.0657593	0.440342	0.543844	0.715513	0.534745	0.23307	0.440212	0.224175	-0.246361	0.202676	0.475233	0.722431	0.261875	0.734851	0.531725	0.0336749	0.486186	0.632255	0.664799	0.326834	0.337021	0.751399	0.625833	0.406953	0.200803	0.0233775	-0.0801504	0.627446	0.61382	0.418372	0.259006	0.5415	0.193699	0.504174	0.197577	0.646322	0.29917	0.234694	0.66441	0.625608	0.464756	0.280194	1
99521	Complex V	ATP5B	0.86812	0.53878	0.892254	0.72836	0.323054	0.724354	0.899148	0.837528	0.844184	0.843257	0.71709	0.540803	0.332479	0.660551	0.81946	0.916435	0.693722	0.862326	0.698882	0.411836	0.691372	0.89121	0.892188	0.845857	0.71051	0.690939	0.830837	0.743698	0.664839	0.733063	0.699263	0.767196	0.688967	0.828148	0.760954	0.80782	0.719188	0.716929	0.795031	0.845033	0.868362	0.802272	0.854609	0.798819	0.884269	0.711712	0.567559
111575	Complex V	ATP5C1	0.804145	0.583135	0.930493	0.608722	0.397701	0.655169	0.87496	0.851971	0.868165	0.797851	0.617197	0.808927	0.427443	0.679793	0.838985	0.916772	0.70615	0.820504	0.709075	0.509471	0.670648	0.798883	0.862374	0.803559	0.674357	0.755485	0.799671	0.681881	0.656417	0.68796	0.75586	0.831127	0.832627	0.806893	0.752335	0.840804	0.771312	0.799097	0.748412	0.808576	0.858286	0.722119	0.870549	0.682059	0.9387	0.72877	0.62328
100660	Complex V	ATP5E	0.420804	0.546401	0.461654	0.488964	0.543865	0.519494	0.496439	0.493525	0.554322	0.575839	0.34506	0.584189	0.425187	0.726218	0.531478	0.501342	0.49867	0.436577	0.297214	0.449718	0.45139	0.34082	0.432646	0.487993	0.520128	0.150963	0.351171	0.567399	0.405816	0.719453	0.660264	0.518642	0.455457	0.523761	0.468814	0.460575	0.610876	0.339597	0.5419	0.378295	0.613303	0.502766	0.426949	0.318218	0.54573	0.42632	0.0568022
111461	Complex V	ATP5F1	0.855028	0.313177	0.849562	0.63365	0.265116	0.574643	0.85004	0.764241	0.880319	0.652327	0.623535	0.553271	0.208587	0.571649	0.743581	0.899066	0.558961	0.910325	0.619732	0.400065	0.533469	0.818895	0.872608	0.696027	0.533208	0.773128	0.752066	0.699424	0.460274	0.746931	0.585468	0.786071	0.838311	0.674111	0.65531	0.775612	0.579263	0.765667	0.531169	0.866314	0.797457	0.554298	0.79012	0.722303	0.810218	0.551083	0.657315
104303	Complex V	ATP5G1	0.811776	0.588877	0.923594	0.670762	0.46218	0.716073	0.853975	0.859773	0.884158	0.861294	0.637471	0.824924	0.459846	0.734676	0.831838	0.907503	0.653425	0.821633	0.694854	0.505542	0.715911	0.828588	0.866001	0.834218	0.741015	0.70571	0.820626	0.716247	0.66796	0.707902	0.769635	0.820918	0.807252	0.847639	0.768057	0.863211	0.795108	0.780784	0.785068	0.836438	0.890876	0.77308	0.844121	0.665835	0.945786	0.789501	0.609422
119163	Complex V	ATP5G2	0.662331	0.0316343	0.665637	0.469666	0.0561006	0.263196	0.625514	0.53319	0.63096	0.285005	0.30753	0.426007	-0.0803167	0.374038	0.513036	0.658599	0.472062	0.695988	0.363577	0.136356	0.281742	0.46287	0.596015	0.526967	0.206249	0.628621	0.633289	0.495911	0.197169	0.530571	0.165465	0.574311	0.666778	0.341562	0.414144	0.51523	0.333122	0.740114	0.124306	0.675264	0.47239	0.249138	0.575652	0.416905	0.592902	0.213806	0.516085
107082	Complex V	ATP5G3	0.810315	0.513865	0.915033	0.657705	0.401754	0.647816	0.85289	0.820612	0.908869	0.790997	0.549475	0.753454	0.482362	0.684527	0.822045	0.902648	0.619926	0.810867	0.716096	0.499736	0.704715	0.780301	0.832506	0.797956	0.702896	0.696623	0.764452	0.706395	0.544739	0.661262	0.783377	0.798545	0.816622	0.820099	0.735391	0.841139	0.747906	0.767752	0.723186	0.819819	0.880357	0.719169	0.847689	0.700263	0.930366	0.766727	0.597319
225298	Complex V	ATP5H	0.855405	0.606084	0.92442	0.598056	0.419668	0.711199	0.859796	0.859342	0.809384	0.816729	0.721025	0.873431	0.423881	0.698691	0.879677	0.94904	0.563089	0.871587	0.733378	0.46884	0.681319	0.83637	0.900662	0.831296	0.723521	0.763812	0.852466	0.644599	0.680498	0.676305	0.66121	0.768369	0.809798	0.821785	0.747015	0.829983	0.786446	0.789299	0.726622	0.844215	0.843281	0.783642	0.862171	0.685417	0.934628	0.719306	0.667716
111892	Complex V	ATP5J	0.843956	0.60207	0.903556	0.622969	0.541904	0.719064	0.8842	0.839655	0.823376	0.850795	0.747493	0.843471	0.514338	0.705589	0.864026	0.916559	0.649568	0.851895	0.742897	0.466988	0.7056	0.845496	0.859984	0.832975	0.735786	0.721617	0.84831	0.67923	0.734908	0.779789	0.811321	0.745262	0.791757	0.862181	0.734383	0.844063	0.828042	0.789862	0.774599	0.866806	0.913352	0.802771	0.912711	0.720455	0.928743	0.707817	0.597421
308472	Complex V	ATP5J2	0.847878	0.41987	0.783435	0.629469	0.25887	0.70634	0.824652	0.838428	0.833313	0.740365	0.747481	0.238022	0.135246	0.62509	0.708885	0.880776	0.653017	0.85599	0.638164	0.258241	0.677787	0.851204	0.904384	0.715459	0.645289	0.63864	0.725551	0.825761	0.627389	0.680601	0.645576	0.771399	0.601529	0.73169	0.620795	0.761738	0.604103	0.560327	0.643513	0.75355	0.770794	0.680934	0.772694	0.767252	0.732892	0.589079	0.671331
[truncated: 10 more columns]

## Sheet: hGNF
			C1	C1	C1	C1	C1	C1	C1	C1	C1	C1	C1	C1	C1	C1	C1	C1	C1	C1	C1	C1	C1	C1	C1	C1	C1	C1	C1	C1	C1	C1	C1	C1	C1	C1	C1	C1	C1	C1	C1	C1	C2	C2	C2	C2	C2	C3	C3
Probeset Id	Complex	Gene Symbol	CD14	DAP13	GRIM19	NDUFA1	NDUFA10	NDUFA11	NDUFA3	NDUFA4	NDUFA5	NDUFA6	NDUFA7	NDUFA8	NDUFA9	NDUFAB1	NDUFAF1	NDUFB1	NDUFB10	NDUFB11	NDUFB2	NDUFB3	NDUFB4	NDUFB5	NDUFB6	NDUFB7	NDUFB8	NDUFB9	NDUFC1	NDUFC2	NDUFS1	NDUFS2	NDUFS3	NDUFS4	NDUFS5	NDUFS6	NDUFS7	NDUFS8	NDUFV1	NDUFV2	PDCD8	SDHC	SDHA	SDHA	SDHB	SDHC	SDHD	UQCRFS1	CYC1
209224_s_at	C1	CD14	1	0.812999	0.833195	0.747467	0.721638	0.848976	0.854553	0.534974	0.160627	0.856725	0.844187	0.73535	0.793512	0.865538	0.424729	0.840107	0.813773	0.701937	0.83662	0.782652	0.902308	0.731507	0.824375	0.82396	0.716689	0.764989	0.816622	0.737764	0.70178	0.761681	0.849625	0.408913	0.677358	0.835372	0.807024	0.860718	0.795675	0.801916	0.567683	0.715492	0.83567	0.757946	0.818029	0.600483	0.425196	0.87284	0.83862
gnf1h00316_s_at	C1	DAP13	0.812999	1	0.809296	0.739841	0.746022	0.700939	0.839752	0.659009	0.438052	0.696207	0.776969	0.711518	0.679539	0.836363	0.508637	0.824905	0.797837	0.624307	0.836975	0.899398	0.804535	0.762913	0.813674	0.779012	0.759638	0.771308	0.810382	0.720259	0.765585	0.773494	0.761843	0.522502	0.759235	0.689918	0.697731	0.743239	0.792089	0.769115	0.455544	0.696592	0.816514	0.794849	0.756477	0.506689	0.464231	0.787107	0.733335
220864_s_at	C1	GRIM19	0.833195	0.809296	1	0.675651	0.790289	0.793314	0.887693	0.66716	0.326608	0.715883	0.790724	0.774864	0.653487	0.860272	0.411405	0.771457	0.777412	0.66578	0.866354	0.744113	0.815688	0.684396	0.791322	0.840771	0.787277	0.799776	0.787436	0.697071	0.652852	0.784112	0.827221	0.427639	0.705631	0.734046	0.746923	0.823289	0.818732	0.734626	0.443691	0.653427	0.802742	0.767792	0.758269	0.464461	0.341274	0.776074	0.805928
202298_at	C1	NDUFA1	0.747467	0.739841	0.675651	1	0.640443	0.663043	0.642827	0.539927	0.380952	0.757731	0.82792	0.429327	0.769893	0.76108	0.334615	0.804388	0.547434	0.596955	0.795117	0.76104	0.727833	0.795393	0.684398	0.692353	0.768964	0.531941	0.641614	0.621417	0.737059	0.768125	0.709684	0.692543	0.80781	0.665853	0.652648	0.557512	0.697483	0.752936	0.418398	0.726513	0.682207	0.635286	0.74186	0.706188	0.606606	0.783831	0.751216
217860_at	C1	NDUFA10	0.721638	0.746022	0.790289	0.640443	1	0.742804	0.781753	0.710045	0.396663	0.629277	0.717075	0.656054	0.702465	0.839204	0.506416	0.809866	0.762704	0.712501	0.752002	0.707196	0.761502	0.754725	0.685886	0.783143	0.731408	0.732296	0.694561	0.719209	0.709089	0.809971	0.785829	0.414042	0.695564	0.688853	0.759473	0.776051	0.825921	0.694475	0.579751	0.634428	0.801888	0.724238	0.794532	0.493717	0.484825	0.774337	0.74677
gnf1h06381_s_at	C1	NDUFA11	0.848976	0.700939	0.793314	0.663043	0.742804	1	0.818374	0.631472	0.170612	0.718508	0.749537	0.637608	0.741611	0.849438	0.288665	0.834299	0.809167	0.814682	0.817512	0.664333	0.864505	0.637219	0.758759	0.814114	0.752263	0.714316	0.755096	0.803237	0.608167	0.763231	0.813198	0.349923	0.620697	0.805795	0.777527	0.853605	0.801615	0.697291	0.426853	0.690218	0.800045	0.667949	0.73878	0.56792	0.407999	0.825407	0.875042
218563_at	C1	NDUFA3	0.854553	0.839752	0.887693	0.642827	0.781753	0.818374	1	0.664199	0.313748	0.728563	0.756925	0.792895	0.630711	0.842929	0.437182	0.841006	0.892162	0.725873	0.847028	0.788579	0.878807	0.663249	0.798543	0.872908	0.753405	0.830519	0.860946	0.747324	0.652228	0.796092	0.820209	0.3112	0.665359	0.68601	0.777597	0.883047	0.818236	0.716738	0.376234	0.680924	0.834281	0.782767	0.744725	0.480516	0.336441	0.814905	0.806591
217773_s_at	C1	NDUFA4	0.534974	0.659009	0.66716	0.539927	0.710045	0.631472	0.664199	1	0.593008	0.474552	0.552198	0.694546	0.432076	0.746402	0.275701	0.713834	0.693257	0.606828	0.7495	0.685118	0.567064	0.570186	0.617495	0.648278	0.749576	0.720555	0.574502	0.626379	0.600202	0.688021	0.658808	0.455577	0.702369	0.468257	0.615538	0.611712	0.706618	0.491432	0.200624	0.436328	0.639186	0.622813	0.582236	0.189213	0.336922	0.580427	0.633643
201304_at	C1	NDUFA5	0.160627	0.438052	0.326608	0.380952	0.396663	0.170612	0.313748	0.593008	1	0.184616	0.277793	0.349849	0.102407	0.377368	0.452733	0.40018	0.250766	0.166102	0.413727	0.509348	0.202377	0.439447	0.322215	0.332112	0.555798	0.286023	0.295129	0.291123	0.509943	0.380606	0.315278	0.517204	0.590716	0.0786041	0.256217	0.198913	0.37127	0.274627	0.000745089	0.178053	0.31987	0.392864	0.227839	-0.0617265	0.352867	0.225621	0.196422
202001_s_at	C1	NDUFA6	0.856725	0.696207	0.715883	0.757731	0.629277	0.718508	0.728563	0.474552	0.184616	1	0.778017	0.630849	0.755862	0.799159	0.284982	0.781252	0.703592	0.66518	0.722127	0.759243	0.825811	0.696579	0.76268	0.721594	0.631626	0.707358	0.760784	0.711191	0.746163	0.744141	0.734582	0.436386	0.687358	0.726686	0.657839	0.777642	0.660507	0.811756	0.602778	0.723575	0.691411	0.675209	0.783806	0.614829	0.478371	0.842928	0.779879
202785_at	C1	NDUFA7	0.844187	0.776969	0.790724	0.82792	0.717075	0.749537	0.756925	0.552198	0.277793	0.778017	1	0.604303	0.827228	0.841874	0.370469	0.80355	0.662216	0.688804	0.815893	0.7531	0.792478	0.776319	0.697493	0.814694	0.780323	0.667758	0.698858	0.61337	0.788348	0.788979	0.788486	0.52682	0.723758	0.815213	0.775802	0.737295	0.792365	0.843482	0.500398	0.649946	0.777332	0.735922	0.787542	0.603986	0.491012	0.799363	0.813013
218160_at	C1	NDUFA8	0.73535	0.711518	0.774864	0.429327	0.656054	0.637608	0.792895	0.694546	0.349849	0.630849	0.604303	1	0.431959	0.787187	0.480342	0.620964	0.811124	0.527058	0.726131	0.691391	0.730979	0.547975	0.757834	0.710945	0.587271	0.850289	0.7473	0.680442	0.558449	0.651035	0.778894	0.289141	0.556419	0.574277	0.682786	0.776095	0.662474	0.584336	0.347082	0.48528	0.726763	0.739018	0.673047	0.247228	0.152408	0.705456	0.608821
208969_at	C1	NDUFA9	0.793512	0.679539	0.653487	0.769893	0.702465	0.741611	0.630711	0.432076	0.102407	0.755862	0.827228	0.431959	1	0.790666	0.268679	0.748845	0.586966	0.693336	0.691404	0.620138	0.7396	0.732528	0.632629	0.675619	0.652236	0.550574	0.570394	0.588605	0.719722	0.724869	0.738599	0.505766	0.6283	0.833712	0.703278	0.684487	0.786164	0.805297	0.645191	0.667825	0.754484	0.636795	0.77421	0.693578	0.606204	0.81004	0.832237
202077_at	C1	NDUFAB1	0.865538	0.836363	0.860272	0.76108	0.839204	0.849438	0.842929	0.746402	0.377368	0.799159	0.841874	0.787187	0.790666	1	0.398133	0.86619	0.823212	0.790601	0.876777	0.827555	0.861909	0.814231	0.830572	0.856968	0.827489	0.810832	0.808397	0.799662	0.78562	0.829027	0.893346	0.526352	0.7549	0.852538	0.836873	0.832089	0.91197	0.793762	0.519301	0.673672	0.866745	0.825975	0.85576	0.534229	0.514455	0.913587	0.891973
204125_at	C1	NDUFAF1	0.424729	0.508637	0.411405	0.334615	0.506416	0.288665	0.437182	0.275701	0.452733	0.284982	0.370469	0.480342	0.268679	0.398133	1	0.406732	0.471799	0.180011	0.399346	0.489495	0.41403	0.445964	0.431682	0.380637	0.338301	0.380085	0.44557	0.397162	0.452839	0.406205	0.446764	0.354731	0.425162	0.229223	0.361979	0.372007	0.344158	0.33605	0.251202	0.281974	0.452667	0.391781	0.376148	0.221736	0.205477	0.383257	0.240979
206790_s_at	C1	NDUFB1	0.840107	0.824905	0.771457	0.804388	0.809866	0.834299	0.841006	0.713834	0.40018	0.781252	0.80355	0.620964	0.748845	0.86619	0.406732	1	0.811235	0.828369	0.845302	0.833406	0.861764	0.764169	0.746447	0.812504	0.834714	0.738805	0.795509	0.751476	0.749289	0.822692	0.786995	0.460981	0.796029	0.705912	0.768442	0.80263	0.810179	0.756198	0.436166	0.669652	0.821184	0.725676	0.772993	0.579131	0.547855	0.823877	0.837508
gnf1h00057_at	C1	NDUFB10	0.813773	0.797837	0.777412	0.547434	0.762704	0.809167	0.892162	0.693257	0.250766	0.703592	0.662216	0.811124	0.586966	0.823212	0.471799	0.811235	1	0.712528	0.768802	0.779545	0.823736	0.610093	0.768856	0.783178	0.628936	0.870517	0.823676	0.775072	0.631088	0.746667	0.775944	0.289254	0.595308	0.65133	0.737736	0.871207	0.74296	0.662319	0.414848	0.592293	0.795825	0.708578	0.727441	0.433963	0.344581	0.782076	0.746089
218320_s_at	C1	NDUFB11	0.701937	0.624307	0.66578	0.596955	0.712501	0.814682	0.725873	0.606828	0.166102	0.66518	0.688804	0.527058	0.693336	0.790601	0.180011	0.828369	0.712528	1	0.730959	0.637112	0.752706	0.641953	0.623347	0.757379	0.674861	0.6809	0.6521	0.76476	0.540038	0.710302	0.728172	0.218471	0.543629	0.738724	0.736319	0.787614	0.770853	0.617099	0.385144	0.613417	0.735689	0.634449	0.679413	0.542006	0.484127	0.754313	0.836199
218200_s_at	C1	NDUFB2	0.83662	0.836975	0.866354	0.795117	0.752002	0.817512	0.847028	0.7495	0.413727	0.722127	0.815893	0.726131	0.691404	0.876777	0.399346	0.845302	0.768802	0.730959	1	0.790658	0.818286	0.764629	0.798809	0.845096	0.853015	0.754334	0.803766	0.761347	0.686829	0.800087	0.870441	0.49815	0.751261	0.723898	0.796177	0.784495	0.840317	0.704839	0.409694	0.719254	0.808957	0.801564	0.717471	0.55009	0.440562	0.819295	0.80731
203371_s_at	C1	NDUFB3	0.782652	0.899398	0.744113	0.76104	0.707196	0.664333	0.788579	0.685118	0.509348	0.759243	0.7531	0.691391	0.620138	0.827555	0.489495	0.833406	0.779545	0.637112	0.790658	1	0.779251	0.761847	0.819723	0.761456	0.731822	0.794145	0.817188	0.694664	0.803391	0.763409	0.699377	0.571177	0.798077	0.621287	0.660336	0.708658	0.730848	0.747684	0.427997	0.618628	0.750999	0.754233	0.774195	0.463823	0.530637	0.801921	0.710952
218226_s_at	C1	NDUFB4	0.902308	0.804535	0.815688	0.727833	0.761502	0.864505	0.878807	0.567064	0.202377	0.825811	0.792478	0.730979	0.7396	0.861909	0.41403	0.861764	0.823736	0.752706	0.818286	0.779251	1	0.702837	0.845634	0.832401	0.701928	0.784411	0.862865	0.843725	0.714027	0.81049	0.840637	0.341334	0.677162	0.751893	0.738455	0.865031	0.776992	0.784098	0.542558	0.765184	0.854738	0.762625	0.794266	0.660516	0.391612	0.911607	0.854801
203621_at	C1	NDUFB5	0.731507	0.762913	0.684396	0.795393	0.754725	0.637219	0.663249	0.570186	0.439447	0.696579	0.776319	0.547975	0.732528	0.814231	0.445964	0.764169	0.610093	0.641953	0.764629	0.761847	0.702837	1	0.700459	0.729572	0.707807	0.617499	0.656853	0.670615	0.780854	0.759402	0.772775	0.600108	0.720487	0.731001	0.694347	0.635434	0.768822	0.77843	0.523676	0.707469	0.738531	0.753528	0.791073	0.603865	0.653597	0.821699	0.757111
203613_s_at	C1	NDUFB6	0.824375	0.813674	0.791322	0.684398	0.685886	0.758759	0.798543	0.617495	0.322215	0.76268	0.697493	0.757834	0.632629	0.830572	0.431682	0.746447	0.768856	0.623347	0.798809	0.819723	0.845634	0.700459	1	0.751851	0.686213	0.762377	0.831972	0.808044	0.659222	0.690641	0.792983	0.482777	0.705354	0.711041	0.631944	0.725074	0.746698	0.717498	0.490798	0.765476	0.724637	0.734308	0.731487	0.535341	0.386885	0.85508	0.723719
202839_s_at	C1	NDUFB7	0.82396	0.779012	0.840771	0.692353	0.783143	0.814114	0.872908	0.648278	0.332112	0.721594	0.814694	0.710945	0.675619	0.856968	0.380637	0.812504	0.783178	0.757379	0.845096	0.761456	0.832401	0.729572	0.751851	1	0.77075	0.754599	0.815732	0.761937	0.680681	0.804202	0.823308	0.355856	0.669034	0.773805	0.803903	0.826368	0.840855	0.732028	0.427079	0.682647	0.828241	0.796698	0.731382	0.538962	0.404051	0.810378	0.828116
201227_s_at	C1	NDUFB8	0.716689	0.759638	0.787277	0.768964	0.731408	0.752263	0.753405	0.749576	0.555798	0.631626	0.780323	0.587271	0.652236	0.827489	0.338301	0.834714	0.628936	0.674861	0.853015	0.731822	0.701928	0.707807	0.686213	0.77075	1	0.623587	0.69549	0.639392	0.705089	0.762801	0.792473	0.543163	0.804031	0.658355	0.733963	0.659188	0.823189	0.680492	0.318917	0.611827	0.72008	0.708373	0.641573	0.422483	0.416432	0.703874	0.742936
gnf1h00065_at	C1	NDUFB9	0.764989	0.771308	0.799776	0.531941	0.732296	0.714316	0.830519	0.720555	0.286023	0.707358	0.667758	0.850289	0.550574	0.810832	0.380085	0.738805	0.870517	0.6809	0.754334	0.794145	0.784411	0.617499	0.762377	0.754599	0.623587	1	0.829297	0.732269	0.637783	0.750829	0.763726	0.281464	0.607189	0.615036	0.755811	0.826162	0.706164	0.658015	0.432322	0.559055	0.775219	0.763451	0.7331	0.355444	0.30968	0.767877	0.748017
203478_at	C1	NDUFC1	0.816622	0.810382	0.787436	0.641614	0.694561	0.755096	0.860946	0.574502	0.295129	0.760784	0.698858	0.7473	0.570394	0.808397	0.44557	0.795509	0.823676	0.6521	0.803766	0.817188	0.862865	0.656853	0.831972	0.815732	0.69549	0.829297	1	0.75553	0.661532	0.718816	0.736496	0.371666	0.667003	0.644291	0.704985	0.809963	0.697928	0.721604	0.437874	0.676006	0.740977	0.761448	0.676985	0.504515	0.316711	0.809967	0.746716
218101_s_at	C1	NDUFC2	0.737764	0.720259	0.697071	0.621417	0.719209	0.803237	0.747324	0.626379	0.291123	0.711191	0.61337	0.680442	0.588605	0.799662	0.397162	0.751476	0.775072	0.76476	0.761347	0.694664	0.843725	0.670615	0.808044	0.761937	0.639392	0.732269	0.75553	1	0.597207	0.734457	0.793112	0.301526	0.590028	0.67893	0.672106	0.768073	0.722642	0.650785	0.452772	0.784042	0.736683	0.691005	0.692331	0.626126	0.449088	0.82067	0.761964
203039_s_at	C1	NDUFS1	0.70178	0.765585	0.652852	0.737059	0.709089	0.608167	0.652228	0.600202	0.509943	0.746163	0.788348	0.558449	0.719722	0.78562	0.452839	0.749289	0.631088	0.540038	0.686829	0.803391	0.714027	0.780854	0.659222	0.680681	0.705089	0.637783	0.661532	0.597207	1	0.784169	0.669845	0.664525	0.801485	0.659747	0.614819	0.654161	0.720856	0.81587	0.606757	0.59695	0.737802	0.724933	0.784138	0.480507	0.577422	0.742253	0.705684
201966_at	C1	NDUFS2	0.761681	0.773494	0.784112	0.768125	0.809971	0.763231	0.796092	0.688021	0.380606	0.744141	0.788979	0.651035	0.724869	0.829027	0.406205	0.822692	0.746667	0.710302	0.800087	0.763409	0.81049	0.759402	0.690641	0.804202	0.762801	0.750829	0.718816	0.734457	0.784169	1	0.790007	0.5194	0.750647	0.654959	0.757762	0.767275	0.801895	0.774625	0.559874	0.710655	0.84166	0.745488	0.79546	0.601694	0.495146	0.832322	0.837317
201740_at	C1	NDUFS3	0.849625	0.761843	0.827221	0.709684	0.785829	0.813198	0.820209	0.658808	0.315278	0.734582	0.788486	0.778894	0.738599	0.893346	0.446764	0.786995	0.775944	0.728172	0.870441	0.699377	0.840637	0.772775	0.792983	0.823308	0.792473	0.763726	0.736496	0.793112	0.669845	0.790007	1	0.410289	0.679551	0.786418	0.852907	0.822302	0.862002	0.720997	0.521887	0.712186	0.847736	0.788701	0.76061	0.584629	0.382051	0.856574	0.826552
209303_at	C1	NDUFS4	0.408913	0.522502	0.427639	0.692543	0.414042	0.349923	0.3112	0.455577	0.517204	0.436386	0.52682	0.289141	0.505766	0.526352	0.354731	0.460981	0.289254	0.218471	0.49815	0.571177	0.341334	0.600108	0.482777	0.355856	0.543163	0.281464	0.371666	0.301526	0.664525	0.5194	0.410289	1	0.754845	0.402692	0.363274	0.238373	0.47367	0.568128	0.325233	0.380505	0.397216	0.371148	0.494656	0.385327	0.495002	0.474609	0.436995
201757_at	C1	NDUFS5	0.677358	0.759235	0.705631	0.80781	0.695564	0.620697	0.665359	0.702369	0.590716	0.687358	0.723758	0.556419	0.6283	0.7549	0.425162	0.796029	0.595308	0.543629	0.751261	0.798077	0.677162	0.720487	0.705354	0.669034	0.804031	0.607189	0.667003	0.590028	0.801485	0.750647	0.679551	0.754845	1	0.557889	0.595309	0.582107	0.688951	0.779931	0.392444	0.592118	0.662002	0.617001	0.646644	0.457228	0.466573	0.679845	0.655646
203606_at	C1	NDUFS6	0.835372	0.689918	0.734046	0.665853	0.688853	0.805795	0.68601	0.468257	0.0786041	0.726686	0.815213	0.574277	0.833712	0.852538	0.229223	0.705912	0.65133	0.738724	0.723898	0.621287	0.751893	0.731001	0.711041	0.773805	0.658355	0.615036	0.644291	0.67893	0.659747	0.654959	0.786418	0.402692	0.557889	1	0.776094	0.748736	0.814801	0.755799	0.572804	0.667323	0.740937	0.681284	0.789273	0.56472	0.522263	0.812623	0.838435
211752_s_at	C1	NDUFS7	0.807024	0.697731	0.746923	0.652648	0.759473	0.777527	0.777597	0.615538	0.256217	0.657839	0.775802	0.682786	0.703278	0.836873	0.361979	0.768442	0.737736	0.736319	0.796177	0.660336	0.738455	0.694347	0.631944	0.803903	0.733963	0.755811	0.704985	0.672106	0.614819	0.757762	0.852907	0.363274	0.595309	0.776094	1	0.806639	0.842152	0.655125	0.436162	0.574923	0.826539	0.734209	0.752845	0.461293	0.36579	0.777993	0.797228
203190_at	C1	NDUFS8	0.860718	0.743239	0.823289	0.557512	0.776051	0.853605	0.883047	0.611712	0.198913	0.777642	0.737295	0.776095	0.684487	0.832089	0.372007	0.80263	0.871207	0.787614	0.784495	0.708658	0.865031	0.635434	0.725074	0.826368	0.659188	0.826162	0.809963	0.768073	0.654161	0.767275	0.822302	0.238373	0.582107	0.748736	0.806639	1	0.787622	0.713968	0.535965	0.682594	0.828678	0.748136	0.782509	0.489175	0.349353	0.801611	0.818205
208714_at	C1	NDUFV1	0.795675	0.792089	0.818732	0.697483	0.825921	0.801615	0.818236	0.706618	0.37127	0.660507	0.792365	0.662474	0.786164	0.91197	0.344158	0.810179	0.74296	0.770853	0.840317	0.730848	0.776992	0.768822	0.746698	0.840855	0.823189	0.706164	0.697928	0.722642	0.720856	0.801895	0.862002	0.47367	0.688951	0.814801	0.842152	0.787622	1	0.741669	0.524422	0.634454	0.885715	0.813597	0.77535	0.505946	0.47316	0.837916	0.855434
202941_at	C1	NDUFV2	0.801916	0.769115	0.734626	0.752936	0.694475	0.697291	0.716738	0.491432	0.274627	0.811756	0.843482	0.584336	0.805297	0.793762	0.33605	0.756198	0.662319	0.617099	0.704839	0.747684	0.784098	0.77843	0.717498	0.732028	0.680492	0.658015	0.721604	0.650785	0.81587	0.774625	0.720997	0.568128	0.779931	0.755799	0.655125	0.713968	0.741669	1	0.629437	0.671702	0.741026	0.721867	0.79944	0.636087	0.501424	0.812929	0.760357
205512_s_at	C1	PDCD8	0.567683	0.455544	0.443691	0.418398	0.579751	0.426853	0.376234	0.200624	0.000745089	0.602778	0.500398	0.347082	0.645191	0.519301	0.251202	0.436166	0.414848	0.385144	0.409694	0.427997	0.542558	0.523676	0.490798	0.427079	0.318917	0.432322	0.437874	0.452772	0.606757	0.559874	0.521887	0.325233	0.392444	0.572804	0.436162	0.535965	0.524422	0.629437	1	0.527126	0.524715	0.488409	0.613257	0.556917	0.395938	0.583197	0.491422
215088_s_at	C1	SDHC	0.715492	0.696592	0.653427	0.726513	0.634428	0.690218	0.680924	0.436328	0.178053	0.723575	0.649946	0.48528	0.667825	0.673672	0.281974	0.669652	0.592293	0.613417	0.719254	0.618628	0.765184	0.707469	0.765476	0.682647	0.611827	0.559055	0.676006	0.784042	0.59695	0.710655	0.712186	0.380505	0.592118	0.667323	0.574923	0.682594	0.634454	0.671702	0.527126	1	0.632751	0.622838	0.693165	0.765665	0.496657	0.779806	0.692623
222021_x_at	C2	SDHA	0.83567	0.816514	0.802742	0.682207	0.801888	0.800045	0.834281	0.639186	0.31987	0.691411	0.777332	0.726763	0.754484	0.866745	0.452667	0.821184	0.795825	0.735689	0.808957	0.750999	0.854738	0.738531	0.724637	0.828241	0.72008	0.775219	0.740977	0.736683	0.737802	0.84166	0.847736	0.397216	0.662002	0.740937	0.826539	0.828678	0.885715	0.741026	0.524715	0.632751	1	0.857997	0.784274	0.509462	0.401467	0.853808	0.848804
201093_x_at	C2	SDHA	0.757946	0.794849	0.767792	0.635286	0.724238	0.667949	0.782767	0.622813	0.392864	0.675209	0.735922	0.739018	0.636795	0.825975	0.391781	0.725676	0.708578	0.634449	0.801564	0.754233	0.762625	0.753528	0.734308	0.796698	0.708373	0.763451	0.761448	0.691005	0.724933	0.745488	0.788701	0.371148	0.617001	0.681284	0.734209	0.748136	0.813597	0.721867	0.488409	0.622838	0.857997	1	0.746709	0.415989	0.33393	0.791825	0.74882
202675_at	C2	SDHB	0.818029	0.756477	0.758269	0.74186	0.794532	0.73878	0.744725	0.582236	0.227839	0.783806	0.787542	0.673047	0.77421	0.85576	0.376148	0.772993	0.727441	0.679413	0.717471	0.774195	0.794266	0.791073	0.731487	0.731382	0.641573	0.7331	0.676985	0.692331	0.784138	0.79546	0.76061	0.494656	0.646644	0.789273	0.752845	0.782509	0.77535	0.79944	0.613257	0.693165	0.784274	0.746709	1	0.596476	0.567016	0.871804	0.795141
202004_x_at	C2	SDHC	0.600483	0.506689	0.464461	0.706188	0.493717	0.56792	0.480516	0.189213	-0.0617265	0.614829	0.603986	0.247228	0.693578	0.534229	0.221736	0.579131	0.433963	0.542006	0.55009	0.463823	0.660516	0.603865	0.535341	0.538962	0.422483	0.355444	0.504515	0.626126	0.480507	0.601694	0.584629	0.385327	0.457228	0.56472	0.461293	0.489175	0.505946	0.636087	0.556917	0.765665	0.509462	0.415989	0.596476	1	0.532923	0.699027	0.621674
202026_at	C2	SDHD	0.425196	0.464231	0.341274	0.606606	0.484825	0.407999	0.336441	0.336922	0.352867	0.478371	0.491012	0.152408	0.606204	0.514455	0.205477	0.547855	0.344581	0.484127	0.440562	0.530637	0.391612	0.653597	0.386885	0.404051	0.416432	0.30968	0.316711	0.449088	0.577422	0.495146	0.382051	0.495002	0.466573	0.522263	0.36579	0.349353	0.47316	0.501424	0.395938	0.496657	0.401467	0.33393	0.567016	0.532923	1	0.539806	0.51979
208909_at	C3	UQCRFS1	0.87284	0.787107	0.776074	0.783831	0.774337	0.825407	0.814905	0.580427	0.225621	0.842928	0.799363	0.705456	0.81004	0.913587	0.383257	0.823877	0.782076	0.754313	0.819295	0.801921	0.911607	0.821699	0.85508	0.810378	0.703874	0.767877	0.809967	0.82067	0.742253	0.832322	0.856574	0.474609	0.679845	0.812623	0.777993	0.801611	0.837916	0.812929	0.583197	0.779806	0.853808	0.791825	0.871804	0.699027	0.539806	1	0.886516
201066_at	C3	CYC1	0.83862	0.733335	0.805928	0.751216	0.74677	0.875042	0.806591	0.633643	0.196422	0.779879	0.813013	0.608821	0.832237	0.891973	0.240979	0.837508	0.746089	0.836199	0.80731	0.710952	0.854801	0.757111	0.723719	0.828116	0.742936	0.748017	0.746716	0.761964	0.705684	0.837317	0.826552	0.436995	0.655646	0.838435	0.797228	0.818205	0.855434	0.760357	0.491422	0.692623	0.848804	0.74882	0.795141	0.621674	0.51979	0.886516	1
218190_s_at	C3	HSPC051	0.8596	0.847404	0.838675	0.642892	0.813721	0.776648	0.87181	0.662491	0.294149	0.739089	0.751029	0.836777	0.65875	0.876203	0.538552	0.836364	0.855435	0.719149	0.836563	0.80601	0.873813	0.720978	0.821087	0.807355	0.708466	0.848965	0.841162	0.766345	0.70889	0.796849	0.842813	0.376364	0.678127	0.717459	0.785617	0.828573	0.78575	0.72631	0.52081	0.636004	0.84584	0.800629	0.811852	0.474874	0.37192	0.839731	0.772034
201568_at	C3	QP-C	0.859794	0.735074	0.78397	0.697675	0.734008	0.869638	0.787514	0.647884	0.186356	0.789051	0.808432	0.718827	0.777322	0.85652	0.346017	0.826882	0.799302	0.772605	0.829956	0.682811	0.83921	0.671324	0.754169	0.755665	0.711592	0.759987	0.74968	0.794871	0.667324	0.769624	0.82635	0.442641	0.710257	0.785748	0.767071	0.827771	0.758715	0.791026	0.499797	0.704195	0.77664	0.661993	0.757164	0.620743	0.441675	0.820108	0.829157
202090_s_at	C3	UQCR	0.846135	0.754432	0.816612	0.715546	0.790639	0.887466	0.837119	0.701979	0.255463	0.754877	0.769108	0.668979	0.739374	0.885291	0.317507	0.882006	0.816374	0.854451	0.840332	0.757372	0.819395	0.7157	0.714838	0.837577	0.763778	0.767728	0.743368	0.769417	0.64184	0.797847	0.807046	0.398602	0.676354	0.803133	0.810657	0.834729	0.823462	0.693007	0.414311	0.674721	0.808672	0.701857	0.789597	0.544264	0.515611	0.823237	0.88695
205849_s_at	C3	UQCRB	0.512771	0.64211	0.523087	0.765249	0.493935	0.424901	0.483502	0.44291	0.57202	0.517702	0.595752	0.253581	0.540064	0.562124	0.322594	0.620299	0.369959	0.355091	0.573054	0.688182	0.469063	0.670131	0.518886	0.498938	0.679785	0.361188	0.492225	0.352575	0.676038	0.562787	0.466256	0.776652	0.801195	0.432075	0.46296	0.37593	0.555047	0.62711	0.249898	0.499191	0.499149	0.481567	0.539292	0.362762	0.513465	0.521641	0.515199
201903_at	C3	UQCRC1	0.901037	0.810517	0.830479	0.672249	0.74379	0.789542	0.838865	0.605789	0.211498	0.78874	0.804901	0.76292	0.756788	0.866776	0.406317	0.798456	0.802218	0.708625	0.832278	0.762863	0.844994	0.752935	0.797704	0.841005	0.684577	0.795636	0.794241	0.73076	0.686782	0.73579	0.828985	0.344516	0.619722	0.806412	0.776019	0.823346	0.814179	0.774068	0.493905	0.683113	0.841497	0.829298	0.812507	0.572968	0.438574	0.875076	0.835398
212600_s_at	C3	UQCRC2	0.672779	0.779675	0.620765	0.834121	0.689219	0.605952	0.621243	0.614723	0.534675	0.669124	0.744222	0.410515	0.738001	0.753968	0.357393	0.7764	0.571579	0.546775	0.693975	0.838802	0.645535	0.799169	0.678999	0.660099	0.753645	0.544996	0.624997	0.536243	0.813149	0.73396	0.59834	0.758643	0.825851	0.621876	0.580568	0.541871	0.733571	0.765513	0.478588	0.599392	0.665945	0.644513	0.718088	0.50995	0.658796	0.736966	0.698132
202233_s_at	C3	UQCRH	0.68235	0.760187	0.675182	0.839658	0.707468	0.57201	0.625258	0.720334	0.532465	0.715343	0.763184	0.536463	0.689124	0.795724	0.317103	0.772292	0.576581	0.56947	0.728893	0.808565	0.64825	0.770494	0.67927	0.653975	0.788672	0.638144	0.608736	0.568477	0.811909	0.77249	0.665361	0.726191	0.870958	0.611067	0.625479	0.572133	0.730562	0.744918	0.493656	0.601983	0.673539	0.648659	0.724071	0.449262	0.551097	0.719283	0.697295
203880_at	C4	COX17	0.848232	0.748455	0.699004	0.784955	0.639122	0.816903	0.737678	0.493023	0.203456	0.779636	0.813941	0.532822	0.79786	0.810887	0.324641	0.835806	0.7285	0.6771	0.734593	0.752166	0.823899	0.687908	0.718479	0.733109	0.706596	0.62331	0.715808	0.680234	0.69896	0.739417	0.73423	0.467648	0.652672	0.783681	0.675909	0.735166	0.7465	0.781605	0.506495	0.640942	0.738	0.638657	0.751774	0.615367	0.514116	0.805582	0.808848
202698_x_at	C4	COX4I1	0.823412	0.828169	0.820365	0.848873	0.783751	0.784184	0.81772	0.711039	0.357504	0.722209	0.811481	0.614506	0.76345	0.845767	0.364415	0.8784	0.752487	0.714849	0.879007	0.780806	0.798678	0.770883	0.720664	0.784317	0.839444	0.748506	0.727998	0.702642	0.683069	0.8316	0.817801	0.498471	0.789463	0.694578	0.795153	0.735476	0.814831	0.751918	0.39789	0.701935	0.808769	0.732082	0.743767	0.591241	0.502105	0.812518	0.82526
203663_s_at	C4	COX5A	0.821614	0.814263	0.775307	0.671871	0.777151	0.773629	0.838869	0.672265	0.284406	0.777708	0.769927	0.785834	0.699627	0.909378	0.366287	0.78942	0.856503	0.74802	0.793876	0.819284	0.828182	0.759142	0.802784	0.825634	0.679838	0.847091	0.814249	0.794734	0.727437	0.770439	0.831498	0.394523	0.640349	0.792887	0.839464	0.854009	0.83161	0.756232	0.509943	0.670837	0.82665	0.807114	0.865511	0.524872	0.452334	0.892865	0.824005
211025_x_at	C4	COX5B	0.844809	0.757468	0.8652	0.723576	0.784438	0.862139	0.878048	0.766273	0.352034	0.767271	0.796656	0.745286	0.691078	0.891652	0.294504	0.853661	0.807199	0.778639	0.886889	0.729661	0.831476	0.732186	0.749112	0.85418	0.823509	0.80795	0.77318	0.765592	0.68236	0.808804	0.885261	0.385799	0.719513	0.769245	0.851682	0.854581	0.848073	0.725444	0.383096	0.693115	0.805869	0.75161	0.763631	0.511793	0.409686	0.821937	0.871265
200925_at	C4	COX6A1	0.682659	0.75314	0.748939	0.695686	0.709441	0.648658	0.725089	0.728631	0.495535	0.619559	0.682166	0.662851	0.550597	0.769564	0.390411	0.731196	0.622872	0.595376	0.794622	0.718174	0.697405	0.704913	0.817175	0.692804	0.813045	0.682071	0.681002	0.715757	0.633334	0.718509	0.769709	0.464108	0.715445	0.576987	0.623149	0.613383	0.746006	0.635568	0.401691	0.697013	0.676562	0.690088	0.650525	0.439021	0.370528	0.740679	0.662951
201441_at	C4	COX6B1	0.848775	0.861563	0.78839	0.843797	0.681838	0.707098	0.793846	0.642888	0.37315	0.826452	0.834374	0.619133	0.734725	0.816	0.347748	0.850449	0.72258	0.658413	0.827634	0.886197	0.81689	0.754668	0.758519	0.772571	0.778785	0.75821	0.783455	0.649058	0.787957	0.827242	0.757265	0.572382	0.838671	0.675833	0.713589	0.731516	0.752939	0.825076	0.48949	0.672282	0.779624	0.72927	0.735063	0.56156	0.469391	0.805929	0.814332
201754_at	C4	COX6C	0.634223	0.784072	0.681311	0.671395	0.612456	0.488756	0.625732	0.611876	0.54146	0.589254	0.658358	0.611837	0.546468	0.715435	0.503165	0.630937	0.590671	0.355658	0.686373	0.80574	0.581821	0.688359	0.704272	0.559196	0.672494	0.603875	0.65519	0.455719	0.765085	0.667067	0.563629	0.754123	0.796003	0.521944	0.529028	0.512455	0.641313	0.695613	0.410815	0.46695	0.636186	0.664688	0.641404	0.277711	0.414983	0.646538	0.557809
201597_at	C4	COX7A2	0.722681	0.754724	0.75182	0.540249	0.657325	0.54777	0.704884	0.526608	0.269346	0.64097	0.591483	0.790406	0.470828	0.728615	0.560183	0.5861	0.69733	0.407157	0.658661	0.712637	0.711776	0.624527	0.810051	0.605636	0.529151	0.765603	0.765515	0.631194	0.603392	0.622739	0.679599	0.454929	0.593935	0.579623	0.58074	0.656479	0.62152	0.610029	0.496413	0.579214	0.674576	0.697551	0.70458	0.340127	0.21963	0.721276	0.59037
202110_at	C4	COX7B	0.619812	0.702715	0.62919	0.810575	0.664035	0.640404	0.614832	0.728754	0.514492	0.702005	0.743989	0.448206	0.70494	0.778361	0.208102	0.814836	0.593051	0.67569	0.708169	0.792362	0.631389	0.705487	0.598921	0.651485	0.758923	0.604509	0.588604	0.579887	0.791997	0.758961	0.588119	0.655498	0.804556	0.61627	0.577517	0.587191	0.709355	0.728503	0.404459	0.545103	0.630981	0.587456	0.702475	0.479544	0.663593	0.694571	0.739946
201134_x_at	C4	COX7C	0.695386	0.822276	0.701109	0.824416	0.675811	0.605814	0.679079	0.596624	0.504115	0.63093	0.750349	0.489436	0.675725	0.760464	0.39352	0.782523	0.576197	0.53753	0.758869	0.819129	0.683817	0.779303	0.682822	0.640157	0.775096	0.58987	0.711088	0.523641	0.756224	0.731457	0.638449	0.719487	0.850621	0.600964	0.612761	0.575532	0.721557	0.756259	0.412221	0.581598	0.696196	0.656533	0.665927	0.47181	0.54051	0.718955	0.691667
213846_at	C4	COX7C	0.603966	0.731006	0.668268	0.684819	0.641778	0.543019	0.633748	0.648687	0.456424	0.559801	0.618042	0.505902	0.519413	0.683962	0.399685	0.73905	0.612442	0.516326	0.694409	0.783482	0.62249	0.635125	0.619347	0.573157	0.664147	0.65368	0.67883	0.47208	0.650881	0.715601	0.549758	0.61456	0.761072	0.429555	0.559066	0.5485	0.631148	0.591235	0.347288	0.425792	0.653607	0.577257	0.569616	0.323803	0.406105	0.627774	0.625355
201119_s_at	C4	COX8A	0.854389	0.757346	0.807738	0.808657	0.781716	0.878021	0.80295	0.670626	0.261435	0.800607	0.821309	0.606762	0.820054	0.895457	0.28794	0.865842	0.765742	0.823443	0.869266	0.742926	0.849995	0.772163	0.781081	0.837017	0.799273	0.721601	0.738292	0.813603	0.701593	0.810458	0.857455	0.447771	0.698853	0.841891	0.786327	0.807899	0.856814	0.737288	0.527642	0.7864	0.779382	0.685743	0.787281	0.692415	0.590312	0.879339	0.903866
210453_x_at	C4	ATP5L	0.810758	0.784227	0.67264	0.860161	0.631643	0.677303	0.680157	0.414678	0.242252	0.782801	0.786567	0.41323	0.798979	0.760416	0.313177	0.787401	0.576422	0.626143	0.727105	0.802286	0.794474	0.75903	0.752796	0.691319	0.701682	0.568348	0.714305	0.610852	0.73522	0.717107	0.671361	0.555177	0.743417	0.724535	0.61846	0.638503	0.714791	0.786535	0.556849	0.730853	0.702925	0.640373	0.731829	0.656409	0.573665	0.822086	0.761845
213738_s_at	C5	ATP5A1	0.778702	0.837756	0.742442	0.877014	0.7496	0.687155	0.729464	0.607245	0.48394	0.782297	0.810864	0.570834	0.765462	0.856396	0.437788	0.825064	0.652715	0.653957	0.811896	0.8617	0.775608	0.871359	0.790268	0.76976	0.795042	0.666308	0.776753	0.676778	0.839418	0.808937	0.760151	0.67897	0.807392	0.723611	0.701929	0.684501	0.797947	0.794746	0.556674	0.728539	0.790747	0.794444	0.804153	0.60209	0.60681	0.856493	0.795088
201322_at	C5	ATP5B	0.797416	0.821627	0.792791	0.699282	0.821881	0.738896	0.776082	0.770999	0.377077	0.716192	0.780486	0.775904	0.683125	0.874957	0.489546	0.826552	0.812852	0.68172	0.825672	0.814676	0.798624	0.714144	0.744234	0.732701	0.722698	0.829214	0.737373	0.72579	0.746654	0.845613	0.800298	0.497736	0.727811	0.66762	0.765217	0.786467	0.790018	0.726452	0.565206	0.600078	0.834033	0.773114	0.824117	0.487583	0.449068	0.808791	0.763045
213366_x_at	C5	ATP5C1	0.782197	0.778902	0.720136	0.869486	0.71694	0.713441	0.682861	0.640915	0.43785	0.797041	0.814808	0.555051	0.800299	0.827076	0.392564	0.833932	0.654313	0.641311	0.804029	0.823081	0.76641	0.801442	0.718025	0.690449	0.758864	0.663839	0.705872	0.649322	0.831672	0.824523	0.742862	0.706347	0.848819	0.679218	0.685725	0.690407	0.730069	0.820798	0.555096	0.664364	0.748009	0.694417	0.78757	0.596823	0.613985	0.807427	0.794108
203926_x_at	C5	ATP5D	0.657824	0.662514	0.74516	0.622471	0.621919	0.705469	0.722973	0.519832	0.137633	0.614245	0.70328	0.490026	0.683534	0.704259	0.132054	0.64028	0.622437	0.671585	0.632733	0.652227	0.646292	0.580265	0.579138	0.70275	0.602821	0.659778	0.602027	0.520889	0.588108	0.71536	0.609753	0.443245	0.575693	0.674935	0.640484	0.728041	0.716083	0.66157	0.37896	0.573082	0.709979	0.635408	0.709702	0.466711	0.382071	0.669481	0.803197
217801_at	C5	ATP5E	0.729045	0.786146	0.634043	0.846763	0.610381	0.593264	0.649162	0.47125	0.370387	0.722357	0.735361	0.410829	0.687655	0.699478	0.39656	0.776559	0.55026	0.578375	0.68924	0.84479	0.700921	0.735978	0.742539	0.65018	0.692891	0.534195	0.658348	0.591591	0.725797	0.690287	0.586232	0.644089	0.780868	0.612619	0.547657	0.5662	0.649632	0.721969	0.461232	0.707467	0.627932	0.58617	0.714182	0.585411	0.548033	0.726901	0.648402
211755_s_at	C5	ATP5F1	0.685723	0.800991	0.628414	0.778699	0.681476	0.518041	0.622954	0.484885	0.476465	0.710522	0.715948	0.512457	0.660728	0.741228	0.477701	0.690854	0.545943	0.47549	0.651878	0.864014	0.67994	0.817715	0.769777	0.632356	0.63007	0.577595	0.686897	0.588497	0.798185	0.685444	0.60082	0.685823	0.763049	0.632253	0.544378	0.545184	0.664962	0.775354	0.544567	0.660424	0.628912	0.664976	0.771694	0.529416	0.618125	0.785501	0.619355
208972_s_at	C5	ATP5G1	0.753072	0.650047	0.756547	0.703397	0.642707	0.744392	0.72653	0.648702	0.283039	0.796851	0.762176	0.683849	0.730581	0.815893	0.182076	0.762745	0.690641	0.711308	0.744287	0.686633	0.762418	0.638777	0.685709	0.694368	0.70665	0.757414	0.680409	0.663545	0.660376	0.77853	0.769169	0.43085	0.688899	0.680653	0.721559	0.778814	0.733799	0.763114	0.469978	0.578033	0.729732	0.68151	0.737646	0.510344	0.420029	0.765916	0.812515
208764_s_at	C5	ATP5G2	0.772215	0.798986	0.713804	0.799753	0.6636	0.711849	0.71828	0.481861	0.26261	0.733447	0.778735	0.42311	0.782793	0.745821	0.265298	0.779435	0.652477	0.647429	0.72829	0.77199	0.754764	0.747821	0.733926	0.718103	0.700471	0.615374	0.715259	0.62101	0.707342	0.712369	0.670944	0.529168	0.742013	0.73394	0.645275	0.690042	0.731875	0.78648	0.501453	0.743399	0.696987	0.653179	0.702708	0.607925	0.567563	0.75789	0.782666
207507_s_at	C5	ATP5G3	0.837588	0.801508	0.775095	0.818872	0.813083	0.840121	0.786348	0.70709	0.292616	0.812553	0.822093	0.653978	0.842099	0.921124	0.339376	0.888035	0.791939	0.814463	0.832137	0.813454	0.862027	0.781385	0.829612	0.808905	0.77148	0.777817	0.767826	0.814148	0.749375	0.839341	0.835646	0.52955	0.753462	0.7932	0.786138	0.79455	0.858331	0.795409	0.570868	0.742003	0.826977	0.736334	0.860092	0.669985	0.580806	0.917097	0.884342
210149_s_at	C5	ATP5H	0.783544	0.75892	0.734694	0.891261	0.676701	0.720587	0.736984	0.651627	0.397453	0.829889	0.828388	0.580992	0.746971	0.820448	0.296727	0.850072	0.684389	0.707324	0.81865	0.826268	0.769358	0.761844	0.710183	0.752928	0.786744	0.69752	0.696889	0.694038	0.773998	0.833675	0.745429	0.626115	0.836882	0.661485	0.710153	0.696923	0.736861	0.828129	0.453298	0.700073	0.722531	0.694433	0.795019	0.654485	0.57349	0.811535	0.78258
209492_x_at	C5	ATP5I	0.747323	0.760866	0.768692	0.874844	0.746955	0.76269	0.738105	0.692389	0.450503	0.713959	0.8337	0.555516	0.770867	0.852855	0.35974	0.848404	0.635487	0.71935	0.851865	0.744674	0.724722	0.821317	0.679535	0.785385	0.889257	0.635795	0.696445	0.647117	0.747128	0.809259	0.81192	0.62379	0.811054	0.740178	0.761544	0.678394	0.806668	0.7278	0.35992	0.687207	0.765045	0.726621	0.732418	0.546091	0.510394	0.776436	0.834044
202325_s_at	C5	ATP5J	0.831313	0.879064	0.789583	0.799967	0.773087	0.77082	0.80034	0.645127	0.444271	0.822948	0.805235	0.709807	0.739427	0.877973	0.482548	0.854813	0.769344	0.697207	0.816872	0.876713	0.863486	0.850231	0.867966	0.790136	0.744788	0.775587	0.806564	0.819501	0.812565	0.824959	0.815118	0.57609	0.807376	0.734387	0.700482	0.754106	0.773283	0.851479	0.522555	0.761968	0.827793	0.792179	0.818513	0.618595	0.555957	0.89914	0.814832
202961_s_at	C5	ATP5J2	0.88467	0.865519	0.813165	0.785503	0.714188	0.768432	0.833266	0.594523	0.283535	0.806877	0.857431	0.704216	0.778328	0.876727	0.400383	0.820378	0.772917	0.67897	0.800594	0.858805	0.869558	0.759779	0.863831	0.815685	0.721821	0.749508	0.793578	0.706872	0.762478	0.794566	0.777224	0.552157	0.758031	0.795435	0.703236	0.763288	0.795522	0.832027	0.532005	0.702168	0.81704	0.757638	0.804304	0.588919	0.44946	0.882379	0.828339
207573_x_at	C5	ATP5L	0.791585	0.806889	0.697735	0.835683	0.63207	0.678691	0.727581	0.460596	0.282876	0.753262	0.769537	0.467164	0.756129	0.761731	0.348188	0.798846	0.610041	0.641973	0.732103	0.822495	0.82368	0.736601	0.782688	0.702692	0.693248	0.615063	0.753808	0.645765	0.728892	0.732205	0.662008	0.552075	0.75259	0.688952	0.602459	0.659728	0.716756	0.783214	0.504419	0.721046	0.726365	0.650093	0.718763	0.635794	0.529374	0.829817	0.771427
200818_at	C5	ATP5O	0.72468	0.840494	0.741432	0.755388	0.731069	0.603835	0.740553	0.656334	0.51043	0.671573	0.776146	0.603282	0.67074	0.799529	0.427795	0.770651	0.677043	0.54893	0.714553	0.879958	0.698879	0.776967	0.739868	0.708635	0.726877	0.705302	0.705772	0.555013	0.818734	0.755493	0.645651	0.694222	0.840278	0.644303	0.654959	0.641117	0.76855	0.80931	0.456257	0.545994	0.73541	0.716527	0.770904	0.396591	0.506246	0.751838	0.701662
206992_s_at	C5	ATP5S	0.537664	0.37188	0.388766	0.492195	0.332289	0.377683	0.349093	0.0388535	0.00639594	0.49823	0.451294	0.234292	0.496792	0.424753	0.279635	0.354594	0.33252	0.202876	0.411367	0.40574	0.432878	0.501442	0.427607	0.384986	0.323395	0.295668	0.460106	0.272672	0.383284	0.393962	0.4385	0.325816	0.346486	0.436345	0.411427	0.358366	0.441039	0.517806	0.481357	0.367194	0.454396	0.424322	0.42184	0.416797	0.251166	0.50853	0.425435
[truncated: 36 more columns]
