# Supplementary material for: Transcriptional co-expression and co-regulation of genes coding for components of the oxidative phosphorylation system
Source: BMC Genomics. 2008 Jan 14;9:18. doi: 10.1186/1471-2164-9-18 (PMC2268925; doi:10.1186/1471-2164-9-18)
Supplement: Additional file 9 — Phylogenetic footprinting of promoters. Phylogenetic footprinting results of all promoters analyzed obtained by DialignTF (Genomatix, DE). Sheet "conserved TFBS" contains the list of all promoters analyzes with the conserved TFBS obtained using the default paramenters of DialignTF. Sheet "Summary" contains a Summary of the data obtained using default parameters of DialignTF. Sheet "conserved TFBS SEL" contains data obtained using DialignTF in default and SEL parameters. Sheet "SEL" indicates the TFBS selected and the parameters used for the analysis in SEL mode. Sheet "Matrix Family Library" contains all Genomatix Matrix families (TFBS families) used in this study. [file 1471-2164-9-18-S9.xls]

## Sheet: Description
Description
Phylogenetic footprinting results of all promoters analyzed obtained by DialignTF (Genomatix, DE). Sheet "conserved TFBS" contains the list of all promoters analyzes with the conserved TFBS obtained using the default paramenters of DialignTF. Sheet "Summary" contains a Summary of the data obtained using default parameters of DialignTF. Sheet "conserved TFBS SEL" contains data obtained using Diali…

## Sheet: Summary
Matrix Family	TF Family	Total number of occurences	Number of occurences in OXPHOS promoters
V$ETSF	ETSF	123	61
V$RORA	RORA	79	43
V$NRF1	NRF1	96	42
V$EGRF	EGRF	96	34
V$SP1F	SP1F	111	33
V$EREF	ERRA	67	31
V$YY1F	YY1F	53	29
U$NRF2	NRF2	63	28
V$ZBPF	ZBPF	87	26
V$SF1F	SF1F	34	21
V$CREB	CREB	56	19
V$STAF	STAF	46	18
V$ECAT	ECAT	54	18
V$EBOX	EBOX	60	18
V$ZF5F	ZF5F	43	17
V$PCAT	PCAT	47	15
V$MAZF	MAZF	48	15
V$HOXF	HOXF	32	15
V$E4FF	E4FF	23	14
V$EVI1	EVI1	25	14
V$AREB	AREB	27	13
V$HNF4	HNF4	22	13
V$EKLF	EKLF	21	13
V$NFKB	NFKB	39	12
V$IRFF	IRFF	23	12
V$HIFF	HIFF	38	11
V$MYOD	MYOD	29	11
V$NKXH	NKXH	31	11
V$E2FF	E2FF	32	11
V$MYT1	MYT1	28	11
V$AP4R	AP4R	28	11
V$NRSF	NRSF	17	11
V$PLAG	PLAG	21	10
V$HOMF	HOMF	20	10
V$PAX5	PAX5	20	10
V$HESF	HESF	38	9
V$STAT	STAT	33	9
V$AP2F	AP2F	23	9
V$MOKF	MOKF	20	9
V$CDEF	CDEF	23	9
V$SORY	SORY	15	9
V$PERO	PERO	12	9
V$RARF	RARF	15	8
V$PBXC	PBXC	14	8
V$DEAF	DEAF	18	8
V$AHRR	AHRR	15	8
V$P53F	P53F	22	7
V$CMYB	CMYB	22	7
V$OCT1	2005-10-01	20	7
V$NEUR	NEUR	20	7
V$TEAF	TEAF	19	7
V$LEFF	LEFF	15	7
V$HOXH	HOXH	14	7
V$RXRF	RXRF	9	7
V$VMYB	VMYB	18	6
V$FKHD	FKHD	17	6
V$XBBF	XBBF	15	6
V$GATA	GATA	21	6
V$TALE	TALE	18	6
V$IKRS	IKRS	13	6
V$DMTF	DMTF	13	6
V$GKLF	GKLF	15	6
V$OAZF	OAZF	14	6
V$CLOX	CLOX	17	6
V$GLIF	GLIF	12	6
V$NOLF	NOLF	10	6
V$MEF2	MEF2	11	6
V$AP1F	AP1F	12	6
V$HICF	HICF	9	6
V$WHZF	WHZF	23	5
V$MZF1	MZF1	10	5
V$AP1R	AP1R	16	5
V$HEN1	HEN1	9	5
V$HOXC	HOXC	12	5
V$SNAP	SNAP	7	5
V$ZFIA	ZFIA	7	5
V$ZFIA	ZFIA	7	5
V$HAND	HAND	10	5
V$HAND	HAND	10	5
V$TBPF	TBPF	24	4
V$COUP	COUP	9	4
V$ZF35	ZF35	9	4
V$CP2F	CP2F	9	4
V$INSM	INSM	11	4
V$BCL6	BCL6	8	4
V$LHXF	LHXF	7	4
V$PAX3	PAX3	6	4
V$CEBP	CEBP	5	4
V$BNCF	BNCF	5	4
V$MINI	MINI	13	3
V$RBPF	RBPF	11	3
V$GREF	GREF	11	3
V$NF1F	NF1F	11	3
V$HAML	HAML	8	3
V$RREB	RREB	8	3
V$REBV	REBV	7	3
V$MTF1	MTF1	6	3
V$RCAT	RCAT	3	3
V$DICE	DICE	5	3
V$GFI1	GFI1	4	3
V$PXRF	PXRF	3	3
V$PXRF	PXRF	3	3
V$PAX6	PAX6	9	2
V$EBOR	EBOR	6	2
V$ZNFP	ZNFP	6	2
V$COMP	COMP	5	2
V$PDX1	PDX1	4	2
V$CHRF	CHRF	3	2
V$PAX1	PAX1	3	2
V$CART	CART	3	2
V$OCTP	OCTP	3	2
V$BEL1	BEL1	3	2
V$PRDF	PRDF	2	2
V$HEAT	HEAT	2	2
V$HEAT	HEAT	2	2
V$MITF	MITF	3	2
V$MEF3	MEF3	2	2
V$MEF3	MEF3	2	2
V$BRNF	BRNF	13	1
V$SRFF	SRFF	12	1
V$SMAD	SMAD	5	1
V$GABF	GABF	4	1
V$BARB	BARB	5	1
V$PAX2	PAX2	3	1
V$HNF1	HNF1	3	1
V$CHRE	CHRE	5	1
V$RBIT	RBIT	3	1
V$AIRE	AIRE	3	1
V$E2TF	E2TF	3	1
V$RP58	RP58	4	1
V$TCFF	TCFF	3	1
V$TCFF	TCFF	3	1
V$PIT1	PIT1	1	1
V$HNF6	HNF6	4	1
V$MYOF	MYOF	2	1
V$SATB	SATB	2	1
V$SATB	SATB	2	1
V$PAX8	PAX8	3	1
V$CHOP	CHOP	1	1
V$PAX8	PAX8	3	1
V$PARF	PARF	2	1
V$CDXF	CDXF	1	1
V$OCTB	OCTB	2	1
V$PLZF	PLZF	2	1
V$CABL	CABL	1	1
V$PLZF	PLZF	2	1
U$T3R	T3R	4	0
V$BRAC	BRAC	3	0
V$ATBF	ATBF	2	0
V$VBPF	VBPF	2	0
V$HMTB	HMTB	2	0
V$TR2.01	TR2.01	0	0
V$NFAT	NFAT	1	0
V$FAST	FAST	2	0
V$LTUP	LTUP	1	0
V$CIZF	CIZF	0	0
V$NRLF	NRLF	0	0
V$HOXT	HOXT	0	0
V$PAX4	PAX4	0	0
V$SIXF	SIXF	0	0
V$TTFF	TTFF	0	0
U$ER.02	ER.02	0	0
U$ER.01	ER.01	0	0
V$AARF	AARF	0	0
V$PBXF	PBXF	0	0
V$MEIS	MEIS	0	0
V$ARP1	ARP1	0	0
V$TTFF	TTFF	0	0
V$SIXF	SIXF	0	0
V$PAX4	PAX4	0	0

## Sheet: Matrix Family library
Vertebrate Genomatix Matrix Family Library
409 matrices in 150 families (Matrix Family Library Version 5.0 (February 2005) )
Family	Family Information	Matrix Name	Information
V$AARF	AARE binding factors	V$AARE.01	Amino acid response element, ATF4 binding site
V$AHRR	AHR-arnt heterodimers and AHR-related factors	V$AHR.01	Aryl hydrocarbon / dioxin receptor
		V$AHRARNT.01	Aryl hydrocarbon receptor / Arnt heterodimers
		V$AHRARNT.02	Aryl hydrocarbon / Arnt heterodimers, fixed core
V$AIRE	Autoimmune regulatory element binding factor	V$AIRE.01	Autoimmune regulator
V$AP1F	AP1, Activating protein 1	V$AP1.01	Activator protein 1
		V$AP1.02	Activator protein 1
		V$AP1.03	Activator protein 1
		V$AP1FJ.01	Activator protein 1
V$AP1R	MAF and AP1 related factors	V$BACH1.01	BTB/POZ-bZIP transcription factor BACH1 forms heterodimers with the small Maf protein family
		V$BACH2.01	Bach2 bound TRE
		V$NFE2.01	NF-E2 p45
		V$NFE2L2.01	Nuclear factor (erythroid-derived 2)-like 2, NRF2
		V$TCF11MAFG.01	TCF11/MafG heterodimers, binding to subclass of AP1 sites
		V$VMAF.01	v-Maf
V$AP2F	Activator protein 2	V$AP2.01	Activator protein 2
V$AP4R	AP4 and related proteins	V$AP4.01	Activator protein 4
		V$AP4.02	Activator protein 4
		V$AP4.03	Activator protein 4
		V$PARAXIS.01	Paraxis (TCF15), member of the Twist subfamily of Class B bHLH factors, forms heterodimers with E12
		V$TAL1ALPHAE47.01	Tal-1alpha/E47 heterodimer
		V$TAL1BETAE47.01	Tal-1beta/E47 heterodimer
		V$TAL1BETAITF2.01	Tal-1beta/ITF-2 heterodimer
		V$TH1E47.01	Thing1/E47 heterodimer, TH1 bHLH member specific expression in a variety of embryonic tissues
V$AREB	Atp1a1 regulatory element binding	V$AREB6.01	AREB6 (Atp1a1 regulatory element binding factor 6)
		V$AREB6.02	AREB6 (Atp1a1 regulatory element binding factor 6)
		V$AREB6.03	AREB6 (Atp1a1 regulatory element binding factor 6)
		V$AREB6.04	AREB6 (Atp1a1 regulatory element binding factor 6)
V$ARP1	Apolipoprotein aI and cIII gene repressor protein	V$ARP1.01	apolipoprotein AI regulatory protein 1
V$ATBF	AT-binding transcription factor	V$ATBF1.01	AT-binding transcription factor 1
V$BARB	Barbiturate-inducible element box from pro+eukaryotic genes	V$BARBIE.01	Barbiturate-inducible element
V$BCL6	POZ domain zinc finger expressed in B-Cells	V$BCL6.01	POZ/zinc finger protein, transcriptional repressor, translocations observed in diffuse large cell lymphoma
		V$BCL6.02	POZ/zinc finger protein, transcriptional repressor, translocations observed in diffuse large cell lymphoma
V$BEL1	Bel-1 similar region	V$BEL1.01	Bel-1 similar region (defined in Lentivirus LTRs)
V$BNCF	Basonuclein rDNA transcription factor (PolI)	V$BNC.01	Basonuclin, cooperates with USF1 in rDNA PolI transcription)
V$BRAC	Brachyury gene, mesoderm developmental factor	V$BRACH.01	Brachyury
		V$TBX5.01	T-Box factor 5 site (TBX5), mutations related to Holt-Oram syndrome
V$BRNF	Brn POU domain factors	V$BRN2.01	Brn-2, POU-III protein class
		V$BRN2.02	Brn-2, POU-III protein class
		V$BRN2.03	Brn-2, POU-III protein class
		V$BRN3.01	Brn-3, POU-IV protein class
		V$BRN3.02	Brn-3, POU-IV protein class
		V$BRN4.01	POU domain transcription factor brain 4
		V$BRN5.01	Brn-5, POU-VI protein class (also known as emb and CNS-1)
V$CABL	C-abl DNA binding sites	V$CABL.01	Multifunctional c-Abl src type tyrosine kinase
V$CART	Cart-1 (cartilage homeoprotein 1)	V$CART1.01	Cart-1 (cartilage homeoprotein 1)
		V$XVENT2.01	Xenopus homeodomain factor Xvent-2; early BMP signaling response
V$CDEF	Cell cycle regulators: Cell cycle dependent element	V$CDE.01	Cell cycle-dependent element, CDF-1 binding site (CDE/CHR tandem elements regulate cell cycle dependent repression)
V$CDXF	Vertebrate caudal related homeodomain protein	V$CDX1.01	Intestine specific homeodomain factor CDX-1
		V$CDX2.01	Cdx-2 mammalian caudal related intestinal transcr. factor
V$CEBP	Ccaat/Enhancer Binding Protein	V$CEBP.02	CCAAT/enhancer binding protein
		V$CEBPB.01	CCAAT/enhancer binding protein beta
V$CHOP	CHOP binding protein	V$CHOP.01	Heterodimers of CHOP and C/EBPalpha
V$CHRE	Carbohydrate response elements, consist of two E box motifs separated by 5 bp	V$CHREBP_MLX.01	Carbohydrate response element binding protein (CHREBP) and Max-like protein X (Mlx) bind as heterodimers to glucose-responsive promoters
V$CHRF	Cell cycle regulators: Cell cycle homology element	V$CHR.01	Cell cycle gene homology region (CDE/CHR tandem elements regulate cell cycle dependent repression)
V$CIZF	CAS interating zinc finger protein	V$NMP4.01	NMP4 (nuclear matrix protein 4) / CIZ (Cas-interacting zinc finger protein)
V$CLOX	CLOX and CLOX homology (CDP) factors	V$CDP.01	Cut-like homeodomain protein
		V$CDP.02	Transcriptional repressor CDP
		V$CDPCR3.01	Cut-like homeodomain protein
		V$CDPCR3HD.01	cut-like homeodomain protein
		V$CLOX.01	Clox
V$CMYB	C-myb, cellular transcriptional activator	V$CMYB.01	c-Myb, important in hematopoesis, cellular equivalent to avian myoblastosis virus oncogene v-myb
		V$CMYB.02	c-Myb, important in hematopoesis, cellular equivalent to avian myoblastosis virus oncogene v-myb
V$COMP	Factors which cooperate with myogenic proteins	V$COMP1.01	COMP1, cooperates with myogenic proteins in multicomponent complex
V$COUP	Repr. of RXR-mediated activ. & retinoic acid responses	V$COUP.01	COUP antagonizes HNF-4 by binding site competition or synergizes by direct protein - protein interaction with HNF-4
V$CP2F	CP2-erythrocyte Factor related to drosophila Elf1	V$CP2.01	CP2
		V$CP2.02	LBP-1c (leader-binding protein-1c), LSF (late SV40 factor), CP2, SEF (SAA3 enhancer factor)
V$CREB	Camp-Responsive Element Binding proteins	V$ATF.01	Activating transcription factor
		V$ATF.02	Activating transcription factor
		V$ATF6.02	Activating transcription factor 6, member of b-zip family, induced by ER stress
		V$CREB.01	cAMP-responsive element binding protein
		V$CREB.02	cAMP-responsive element binding protein
		V$CREB.03	cAMP-response element-binding protein
		V$CREB.04	cAMP-response element binding protein
		V$CREBP1.01	cAMP-responsive element binding protein 1
		V$CREBP1.02	CRE-binding protein 1
		V$CREBP1CJUN.01	CRE-binding protein 1/c-Jun heterodimer
		V$E4BP4.01	E4BP4, bZIP domain, transcriptional repressor
		V$TAXCREB.01	Tax/CREB complex
		V$TAXCREB.02	Tax/CREB complex
		V$VJUN.01	v-Jun
V$DEAF	Homolog to deformed epidermal autoregulatory factor-1 from D. melanogaster	V$NUDR.01	NUDR (nuclear DEAF-1 related transcriptional regulator protein)
V$DICE	Downstream Immunoglobulin Control Element, critical for B cell activity and specificity	V$DICE.01	Downstream Immunoglobulin Control Element, interacting factor: BEN (also termed Mus-TRD1 and WBSCR11)
V$DMTF	Cyclin D binding myb-like transcription factor	V$DMP1.01	Cyclin D-interacting myb-like protein, DMTF1 - cyclin D binding myb-like transcription factor 1
V$E2FF	E2F-myc activator/cell cycle regulator	V$E2F.01	E2F, involved in cell cycle regulation, interacts with Rb p107 protein
		V$E2F.02	E2F, involved in cell cycle regulation, interacts with Rb p107 protein
		V$E2F.03	E2F, involved in cell cycle regulation, interacts with Rb p107 protein
V$E2TF	papillioma virus E2 Transcriptional activator	V$E2.01	BPV bovine papilloma virus regulator E2
		V$E2.02	Papilloma virus regulator E2
V$E4FF	Ubiquitous GLI - Krueppel like zinc finger involved in cell cycle regulation	V$E4F.01	GLI-Krueppel-related transcription factor, regulator of adenovirus E4 promoter
V$EBOR	E-box related factors	V$DELTAEF1.01	deltaEF1
		V$SIP1.01	Smad-interacting protein
		V$XBP1.01	X-box-binding protein 1
V$EBOX	E-box binding factors	V$ATF6.01	Member of b-zip family, induced by ER damage/stress, binds to the ERSE in association with NF-Y
		V$MAX.01	Max
		V$MYCMAX.01	c-Myc/Max heterodimer
		V$MYCMAX.02	c-Myc/Max heterodimer
		V$MYCMAX.03	MYC-MAX binding sites
		V$NMYC.01	N-Myc
		V$SREBP.01	Sterol regulatory element binding protein 1 and 2
		V$SREBP.02	Sterol regulatory element binding protein
		V$SREBP.03	Sterol regulatory element binding protein
		V$USF.01	Upstream stimulating factor
		V$USF.02	Upstream stimulating factor
		V$USF.03	Upstream stimulating factor
V$ECAT	Enhancer CCAAT binding factors	V$NFY.01	Nuclear factor Y (Y-box binding factor)
		V$NFY.02	Nuclear factor Y (Y-box binding factor)
		V$NFY.03	Nuclear factor Y (Y-box binding factor)
V$EGRF	EGR/nerve growth factor induced protein C & related factors	V$CKROX.01	Collagen krox protein (zinc finger protein 67 - zfp67)
		V$EGR1.01	Egr-1/Krox-24/NGFI-A immediate-early gene product
		V$EGR1.02	EGR1, early growth response 1
		V$EGR2.01	Egr-2/Krox-20 early growth response gene product
		V$EGR3.01	Early growth response gene 3 product
		V$NGFIC.01	Nerve growth factor-induced protein C
		V$WT1.01	Wilms Tumor Suppressor
V$EKLF	Basic and erythroid Krueppel like factors	V$BKLF.01	Basic krueppel-like factor (KLF3)
		V$EKLF.01	Erythroid krueppel like factor (EKLF)
V$EREF	Estrogen Response Elements	V$ER.01	Estrogen receptor
		V$ER.02	Canonical palindromic estrogen response element (ERE)
		V$ERR.01	Estrogen related receptor
V$ETSF	Human and murine ETS1 factors	V$CETS1P54.01	c-Ets-1(p54)
		V$ELF2.01	Ets - family member ELF-2 (NERF1a)
		V$ELK1.01	Elk-1
		V$ELK1.02	Elk-1
		V$ETS1.01	c-Ets-1 binding site
		V$ETS2.01	c-Ets-2 binding site
		V$FLI.01	ETS family member FLI
		V$GABP.01	GABP: GA binding protein
		V$NRF2.01	Nuclear respiratory factor 2
		V$PDEF.01	Prostate-derived Ets factor
		V$PU1.01	Pu.1 (Pu120) Ets-like transcription factor identified in lymphoid B-cells
V$EVI1	EVI1-myleoid transforming protein	V$EVI1.01	Ecotropic viral integration site 1 encoded factor
		V$EVI1.02	Ecotropic viral integration site 1 encoded factor
		V$EVI1.03	Ecotropic viral integration site 1 encoded factor
		V$EVI1.04	Ecotropic viral integration site 1 encoded factor
		V$EVI1.05	Ecotropic viral integration site 1 encoded factor
		V$EVI1.06	Ecotropic viral integration site 1 encoded factor
		V$MEL1.01	MEL1 (MDS1/EVI1-like gene 1) DNA-binding domain 1
		V$MEL1.02	MEL1 (MDS1/EVI1-like gene 1) DNA-binding domain 2
		V$MEL1.03	MEL1 (MDS1/EVI1-like gene 1) DNA-binding domain 2
V$FAST	FAST-1 SMAD interacting proteins	V$FAST1.01	FAST-1 SMAD interacting protein
V$FKHD	Fork Head Domain factors	V$FKHRL1.01	Fkh-domain factor FKHRL1 (FOXO)
		V$FREAC2.01	Fork head related activator-2 (FOXF2)
		V$FREAC3.01	Fork head related activator-3 (FOXC1)
		V$FREAC4.01	Fork head related activator-4 (FOXD1)
		V$FREAC7.01	Fork head related activator-7 (FOXL1)
		V$HFH1.01	HNF-3/Fkh Homolog 1 (FOXQ1)
		V$HFH2.01	HNF-3/Fkh Homolog 2 (FOXD3)
		V$HFH3.01	HNF-3/Fkh Homolog 3 (FOXI1, Freac-6)
		V$HFH8.01	HNF-3/Fkh Homolog-8 (FOXF1)
		V$HNF3B.01	Hepatocyte Nuclear Factor 3beta (FOXA2)
		V$ILF1.01	Winged-helix transcription factor IL-2 enhancer binding factor (ILF), forkhead box K2 (FOXK2)
		V$XFD1.01	Xenopus fork head domain factor 1 (FoxA4a)
		V$XFD2.01	Xenopus fork head domain factor 2 (FoxI1a)
		V$XFD3.01	Xenopus fork head domain factor 3 (FoxA2a)
V$GABF	GA-boxes	V$GAGA.01	GAGA-Box
V$GATA	GATA binding factors	V$GATA.01	GATA binding factor
		V$GATA1.01	GATA-binding factor 1
		V$GATA1.02	GATA-binding factor 1
		V$GATA1.03	GATA-binding factor 1
		V$GATA1.04	GATA-binding factor 1
		V$GATA1.05	GATA-binding factor 1
		V$GATA2.01	GATA-binding factor 2
		V$GATA2.02	GATA-binding factor 2
		V$GATA3.01	GATA-binding factor 3
		V$GATA3.02	GATA-binding factor 3
		V$LMO2COM.02	complex of Lmo2 bound to Tal-1, E2A proteins, and GATA-1, half-site 2
V$GFI1	Growth Factor Independence-transcriptional repressor	V$GFI1.01	Growth factor independence 1 zinc finger protein acts as transcriptional repressor
		V$GFI1B.01	Growth factor independence 1 zinc finger protein Gfi-1B
V$GKLF	Gut-enriched Krueppel like binding factor	V$GKLF.01	Gut-enriched Krueppel-like factor
		V$GKLF.02	Gut-enriched Krueppel-like factor
V$GLIF	GLI zinc finger family	V$GLI1.01	Zinc finger transcription factor GLI1
		V$ZIC2.01	Zinc finger transcription factor, Zic family member 2 (odd-paired homolog, Drosophila)
V$GREF	Glucocorticoid responsive and related elements	V$ARE.01	Androgene receptor binding site
		V$GRE.01	Glucocorticoid receptor, C2C2 zinc finger protein binds glucocorticoid dependent to GREs
		V$PRE.01	Progesterone receptor binding site
V$HAML	Human acute myelogenous leukemia factors	V$AML1.01	AML1/CBFA2 Runt domain binding site
		V$AML3.01	Runt-related transcription factor 2 / CBFA1 (core-binding factor, runt domain, alpha subunit 1)
V$HAND	bHLH transcription factor dimer of HAND2 and E12	V$HAND2_E12.01	Heterodimers of the bHLH transcription factors HAND2 (Thing2) and E12
V$HEAT	Heat shock factors	V$HSF1.01	Heat shock factor 1
V$HEN1	E-box binding factor without transcript. activation	V$HEN1.01	HEN1
		V$HEN1.02	HEN1
V$HESF	Vertebrate homologues of enhancer of split complex	V$HELT.01	Hey-like bHLH-transcriptional repressor
		V$HES1.01	Drosophila hairy and enhancer of split homologue 1 (HES-1)
		V$HES1.02	Drosophila hairy and enhancer of split homologue 1 (HES-1)
V$HICF	Krueppel-like C2H2 zinc finger factors hypermethylated in cancer	V$HIC1.01	Hypermethylated in cancer 1, transcriptional repressor containing five Krüppel-like C2H2 zinc fingers, for optimal binding multiple binding sites are required.
V$HIFF	Hypoxia inducible factor, bHLH / PAS protein family	V$ARNT.01	AhR nuclear translocator homodimers
		V$CLOCK_BMAL1.01	Binding site of Clock/BMAL1 heterodimer, NPAS2/BMAL1 heterodimer
		V$DEC1.01	Basic helix-loop-helix protein known as Dec1, Stra13 or Sharp2
		V$HIF1.01	Hypoxia induced factor-1 (HIF-1)
		V$HIF1.02	Hypoxia inducible factor, bHLH / PAS protein family
V$HMTB	Human muscle-specific Mt binding site	V$MTBF.01	Muscle-specific Mt binding site
V$HNF1	Hepatic Nuclear Factor 1	V$HNF1.01	Hepatic nuclear factor 1
		V$HNF1.02	Hepatic nuclear factor 1
		V$HNF1.03	Hepatic nuclear factor 1
V$HNF4	Hepatic Nuclear Factor 4	V$HNF4.01	Hepatic nuclear factor 4
		V$HNF4.02	Hepatic nuclear factor 4
		V$HPF1.01	HepG2-specific P450 2C factor-1 (ZNF83)
V$HNF6	Onecut Homeodomain factor HNF6	V$HNF6.01	Liver enriched Cut - Homeodomain transcription factor HNF6 (ONECUT)
		V$OC2.01	CUT-homeodomain transcription factor Onecut-2
V$HOMF	Homeodomain transcription factors	V$DLX1.01	DLX-1, -2, and -5 binding sites
		V$DLX3.01	Distal-less 3 homeodomain transcription factor
		V$EN1.01	Homeobox protein engrailed (en-1)
		V$MSX.01	Homeodomain proteins MSX-1 and MSX-2
		V$MSX2.01	Muscle segment homeo box 2, homologue of Drosophila (HOX 8)
		V$S8.01	Binding site for S8 type homeodomains
V$HOXC	HOX - PBX complexes	V$HOX_PBX.01	HOX/PBX binding sites
		V$PBX1.01	Homeo domain factor Pbx-1
		V$PBX_HOXA9.01	PBX - HOXA9 binding site
V$HOXF	Factors with moderate activity to homeo domain consensus sequence	V$BARX2.01	Barx2, homeobox transcription factor that preferentially binds to paired TAAT motifs
		V$CRX.01	Cone-rod homeobox-containing transcription factor / otx-like homeobox gene
		V$GSC.01	Vertebrate bicoid-type homeodomain protein Goosecoid
		V$GSH1.01	Homeobox transcription factor Gsh-1
		V$GSH2.01	Homeodomain transcription factor Gsh-2
		V$HOX1-3.01	Hox-1.3, vertebrate homeobox protein
		V$HOXA9.01	Member of the vertebrate HOX - cluster of homeobox factors
		V$HOXB9.01	Abd-B-like homeodomain protein Hoxb-9
		V$HOXC13.01	Homeodomain transcription factor HOXC13
		V$OTX2.01	Homeodomain transcription factor Otx2 (homolog of Drosophila orthodenticle)
		V$PHOX2.01	Phox2a (ARIX) and Phox2b
		V$PTX1.01	Pituitary Homeobox 1 (Ptx1, Pitx-1)
V$HOXH	HOX - MEIS1 heterodimers	V$MEIS1A_HOXA9.01	Meis1a and Hoxa9 form heterodimeric binding complexes on target DNA
		V$MEIS1B_HOXA9.01	Meis1b and Hoxa9 form heterodimeric binding complexes on target DNA
V$IKRS	Ikaros zinc finger family	V$IK1.01	Ikaros 1, potential regulator of lymphocyte differentiation
		V$IK2.01	Ikaros 2, potential regulator of lymphocyte differentiation
		V$IK3.01	Ikaros 3, potential regulator of lymphocyte differentiation
		V$LYF1.01	LyF-1 (Ikaros 1), enriched in B and T lymphocytes
V$INSM	Insulinoma associated factors	V$INSM1.01	Zinc finger protein insulinoma-associated 1 (IA-1) functions as a transcriptional repressor
V$IRFF	Interferon regulatory factors	V$IRF1.01	Interferon regulatory factor 1
		V$IRF2.01	Interferon regulatory factor 2
		V$IRF3.01	Interferon regulatory factor 3 (IRF-3)
		V$IRF4.01	Interferon regulatory factor (IRF)-related protein (NF-EM5, PIP, LSIRF, ICSAT)
		V$IRF7.01	Interferon regulatory factor 7 (IRF-7)
		V$ISRE.01	Interferon-stimulated response element
V$LEFF	LEF1/TCF	V$LEF1.01	TCF/LEF-1, involved in the Wnt signal transduction pathway
		V$LEF1.02	TCF/LEF-1, involved in the Wnt signal transduction pathway
V$LHXF	Lim homeodomain factors	V$LHX3.01	Homeodomain binding site in LIM/Homeodomain factor LHX3
		V$LMX1B.01	LIM-homeodomain transcription factor
V$LTUP	Lentiviral Tata UPstream element	V$TAACC.01	Lentiviral TATA upstream element
V$MAZF	Myc associated zinc fingers	V$MAZ.01	Myc associated zinc finger protein (MAZ)
		V$MAZR.01	MYC-associated zinc finger protein related transcription factor
V$MEF2	MEF2-myocyte-specific enhancer-binding factor	V$AMEF2.01	Myocyte enhancer factor
		V$HMEF2.01	Myocyte enhancer factor
		V$MEF2.01	Myogenic enhancer factor 2
		V$MEF2.02	Myogenic MADS factor MEF-2
		V$MEF2.03	Myogenic MADS factor MEF-2
		V$MEF2.04	Myogenic MADS factor MEF-2
		V$MEF2.05	MEF2
		V$MMEF2.01	Myocyte enhancer factor
		V$RSRFC4.01	Related to serum response factor, C4
		V$RSRFC4.02	Related to serum response factor, C4
V$MEF3	MEF3 BINDING SITES	V$MEF3.01	MEF3 binding site, present in skeletal muscle-specific transcriptional enhancers
V$MINI	Muscle INItiator	V$MUSCLE_INI.01	Muscle Initiator Sequence
		V$MUSCLE_INI.02	Muscle Initiator Sequence
V$MITF	Microphthalmia transcription factor	V$MIT.01	MIT (microphthalmia transcription factor) and TFE3
V$MOKF	Mouse Krueppel like factor	V$MOK2.01	Ribonucleoprotein associated zinc finger protein MOK-2 (mouse)
		V$MOK2.02	Ribonucleoprotein associated zinc finger protein MOK-2 (human)
V$MTF1	Metal induced transcription factor	V$MTF-1.01	Metal transcription factor 1, MRE
V$MYOD	MYOblast Determining factor	V$E47.01	MyoD/E47 and MyoD/E12 dimers
		V$E47.02	TAL1/E47 dimers
		V$LMO2COM.01	Complex of Lmo2 bound to Tal-1, E2A proteins, and GATA-1, half-site 1
		V$MYF5.01	Myf5 myogenic bHLH protein
		V$MYOD.01	Myoblast determination gene product
		V$MYOD.02	Myoblast determining factor
V$MYOF	MYOgenic Factors	V$MYOGNF1.01	Myogenin / nuclear factor 1 or related factors
V$MYT1	MYT1 C2HC zinc finger protein	V$MYT1.01	MyT1 zinc finger transcription factor involved in primary neurogenesis
		V$MYT1.02	MyT1 zinc finger transcription factor involved in primary neurogenesis
		V$MYT1L.01	Myelin transcription factor 1-like, neuronal C2HC zinc finger factor 1
V$MZF1	Myeloid Zinc Finger 1 factors	V$MZF1.01	Myeloid zinc finger protein MZF1
V$NEUR	NeuroD, Beta2, HLH domain	V$NEUROD1.01	DNA binding site for NEUROD1 (BETA-2 / E47 dimer)
		V$NEUROG.01	Neurogenin 1 and 3 (ngn1/3) binding sites
V$NF1F	Nuclear Factor 1	V$NF1.01	Nuclear factor 1
		V$NF1.02	Nuclear factor 1 (CTF1)
V$NFAT	Nuclear Factor of Activated T-cells	V$NFAT.01	Nuclear factor of activated T-cells
V$NFKB	Nuclear Factor Kappa B/c-rel	V$CREL.01	c-Rel
		V$HIVEP1.01	ZAS domain transcription factor: human immunodeficiency virus type 1 enhancer-binding protein-1 (HIVEP1), major histocompatibility complex-binding protein-1 (MBP-1), positive regulatory domain II-binding factor 1 (PRDII-BF1)
		V$NFKAPPAB.01	NF-kappaB
		V$NFKAPPAB.02	NF-kappaB
		V$NFKAPPAB.03	NF-kappaB
		V$NFKAPPAB50.01	NF-kappaB (p50)
		V$NFKAPPAB65.01	NF-kappaB (p65)
V$NKXH	NKX homeodomain factors	V$HMX3.01	H6 homeodomain HMX3/Nkx5.1 transcription factor
		V$NKX25.01	Homeo domain factor Nkx-2.5/Csx, tinman homolog, high affinity sites
		V$NKX25.02	Homeo domain factor Nkx-2.5/Csx, tinman homolog low affinity sites
		V$NKX31.01	Prostate-specific homeodomain protein NKX3.1
		V$NKX32.01	Homeodomain protein NKX3.2 (BAPX1, NKX3B, Bagpipe homolog)
V$NOLF	Neuron-specific-olfactory factor	V$OLF1.01	Olfactory neuron-specific factor
V$NRF1	Nuclear respiratory factor 1	V$NRF1.01	Nuclear respiratory factor 1 (NRF1), bZIP transcription factor that acts on nuclear genes encoding mitochondrial proteins
V$NRLF	Neural retina leucine zipper	V$NRL.01	Neural retinal basic leucine zipper factor (bZIP)
V$NRSF	Neuron-Restrictive Silencer Factor	V$NRSE.01	Neural-restrictive-silencer-element
		V$NRSF.01	Neuron-restrictive silencer factor
V$OAZF	Olfactory associated zinc finger protein	V$ROAZ.01	Rat C2H2 Zn finger protein involved in olfactory neuronal differentiation
V$OCT1	Octamer binding protein	V$OCT.01	Octamer binding site (OCT1/OCT2)
		V$OCT1.01	Octamer-binding factor 1
		V$OCT1.02	Octamer-binding factor 1
		V$OCT1.04	Octamer-binding factor 1
		V$OCT1.05	Octamer-binding factor 1
		V$OCT1.06	Octamer-binding factor 1
V$OCTB	OCT6 binding factors_astrocytes + glioblastoma cells	V$TST1.01	POU-factor Tst-1/Oct-6
V$OCTP	OCT1 binding factor (POU-specific domain)	V$OCT1P.01	Octamer-binding factor 1, POU-specific domain
V$P53F	p53 tumor suppr.-neg. regulat. of the tumor suppr. Rb	V$P53.01	Tumor suppressor p53
		V$P53.02	Tumor suppressor p53 (5' half site)
		V$P53.03	Tumor suppressor p53 (3' half site)
V$PARF	PAR/bZIP family	V$DBP.01	Albumin D-box binding protein
V$PAX1	PAX-1 binding sites	V$PAX1.01	Pax1 paired domain protein, expressed in the developing vertebral column of mouse embryos
V$PAX2	PAX-2 binding sites	V$PAX2.01	Zebrafish PAX2 paired domain protein
V$PAX3	PAX-3 binding sites	V$PAX3.01	Pax-3 paired domain protein, expressed in embryogenesis, mutations correlate to Waardenburg Syndrome
V$PAX4	Heterogeneous PAX-4 binding sites	V$PAX4.01	Pax-4 homeodomain binding site, together with PAX-6 involved in pancreatic development
V$PAX5	PAX-5/PAX-9 B-cell-specific activating protein	V$PAX5.01	B-cell-specific activating protein
		V$PAX5.02	B-cell-specific activating protein
		V$PAX5.03	PAX5 paired domain protein
		V$PAX9.01	Zebrafish PAX9 binding sites
V$PAX6	PAX-4/PAX-6 paired domain binding sites	V$PAX4_PD.01	PAX4 paired domain binding site
		V$PAX6.01	Pax-6 paired domain binding site
		V$PAX6.02	PAX6 paired domain and homeodomain are required for binding to this site
V$PAX8	PAX-2/5/8 binding sites	V$PAX8.01	PAX 2/5/8 binding site
V$PBXC	PBX1 - MEIS1 complexes	V$PBX1_MEIS1.01	Binding site for a Pbx1/Meis1 heterodimer
		V$PBX1_MEIS1.02	Binding site for a Pbx1/Meis1 heterodimer
		V$PBX1_MEIS1.03	Binding site for a Pbx1/Meis1 heterodimer
V$PCAT	Promoter CCAAT binding factors	V$ACAAT.01	Avian C-type LTR CCAAT box
		V$CAAT.01	Cellular and viral CCAAT box
V$PDX1	Pancreatic and intestinal homeodomain transcr. factor	V$ISL1.01	Pancreatic and intestinal lim-homeodomain factor
		V$PDX1.01	Pdx1 (IDX1/IPF1) pancreatic and intestinal homeodomain TF
V$PERO	PEROxisome proliferator-activated receptor	V$PPARA.01	PPAR/RXR heterodimers
V$PIT1	GHF-1 pituitary specific pou domain transcription factor	V$PIT1.01	Pit1, GHF-1 pituitary specific pou domain transcription factor
V$PLAG	Pleomorphic adenoma gene	V$PLAG1.01	Pleomorphic adenoma gene (PLAG) 1, a developmentally regulated C2H2 zinc finger protein
V$PLZF	C2H2 zinc finger protein PLZF	V$PLZF.01	Promyelocytic leukemia zink finger (TF with nine Krueppel-like zink fingers)
V$PRDF	Positive regulatory domain I binding factor	V$PRDM1.01	PRDI binding factor 1
V$PXRF	Pregnane X receptor	V$PXRCAR.01	Halfsite of PXR (pregnane X receptor)/RXR resp. CAR (constitutive androstane receptor)/RXR heterodimer binding site
V$RARF	Nuclear receptor for retinoic acid	V$RAR.01	Retinoic acid receptor, member of nuclear receptors
		V$RTR.01	Retinoid receptor-related testis-associated receptor (GCNF/RTR)
V$RBIT	Regulator of B-Cell IgH transcription	V$BRIGHT.01	Bright, B cell regulator of IgH transcription
V$RBPF	RBPJ - kappa	V$RBPJK.01	Mammalian transcriptional repressor RBP-Jkappa/CBF1
		V$RBPJK.02	Mammalian transcriptional repressor RBP-Jkappa/CBF1
V$RCAT	Retroviral CCAAT binding factors	V$CLTR_CAAT.01	Mammalian C-type LTR CCAAT box
V$REBV	Epstein-Barr virus transcription factor R	V$EBVR.01	Epstein-Barr virus transcription factor R
V$RORA	v-ERB and rar-related Orphan Receptor Alpha	V$NBRE.01	Monomers of the nur subfamily of nuclear receptors (nur77, nurr1, nor-1)
		V$RORA1.01	RAR-related orphan receptor alpha1
		V$RORA2.01	RAR-related orphan receptor alpha2
		V$T3R.01	vErbA, viral homolog of thyroid hormone receptor alpha1
		V$TR2.01	Nuclear hormone receptor TR2, half site
		V$TR4.01	Nuclear hormone receptor TR4 homodimer binding site
V$RP58	RP58 (ZFP238) zinc finger protein	V$RP58.01	Zinc finger protein RP58 (ZNF238), associated preferentially with heterochromatin
V$RREB	Ras-responsive element binding protein	V$RREB1.01	Ras-responsive element binding protein 1
V$RXRF	RXR heterodimer binding sites	V$FXRE.01	Farnesoid X - activated receptor (RXR/FXR dimer)
		V$LXRE.01	Nuclear receptor involved in the regulation lipid homeostasis
		V$VDR_RXR.01	VDR/RXR Vitamin D receptor RXR heterodimer site
		V$VDR_RXR.02	VDR/RXR Vitamin D receptor RXR heterodimer site
V$SATB	Special AT-rich sequence binding protein	V$SATB1.01	Special AT-rich sequence-binding protein 1, predominantly expressed in thymocytes, binds to matrix attachment regions (MARs)
V$SF1F	Vertebrate steroidogenic factor	V$FTF.01	Alpha (1)-fetoprotein transcription factor (FTF), liver receptor homologue-1 (LRH-1)
		V$SF1.01	SF1 steroidogenic factor 1
V$SIXF	Sine oculis (SIX) homeodomain factors	V$SIX3.01	SIX3 / SIXdomain (SD) and Homeodomain (HD) transcription factor
V$SMAD	Vertebrate SMAD family of transcription factors	V$SMAD3.01	Smad3 transcription factor involved in TGF-beta signaling
		V$SMAD4.01	Smad4 transcription factor involved in TGF-beta signaling
V$SNAP	snRNA-activating protein complex	V$PSE.01	Proximal sequence element (PSE) of RNA polymerase II-transcribed snRNA genes
		V$PSE.02	Proximal sequence element (PSE) of RNA polymerase III-transcribed genes
V$SORY	SOx/sRY-sex/testis determinig and related HMG box factors	V$HBP1.01	HMG box-containing protein 1
		V$HMGIY.01	HMGI(Y) high-mobility-group protein I (Y), architectural transcription factor organizing the framework of a nuclear protein-DNA transcriptional complex
		V$SOX5.01	Sox-5
		V$SOX9.01	SOX (SRY-related HMG box)
		V$SRY.01	Sex-determining region Y gene product
V$SP1F	GC-Box factors SP1/GC	V$BTEB3.01	Basic transcription element (BTE) binding protein, BTEB3, FKLF-2
		V$GC.01	GC box elements
		V$SP1.01	Stimulating protein 1 SP1, ubiquitous zinc finger transcription factor
		V$SP2.01	Sp2, member of the Sp/XKLF transcription factors with three C2H2 zinc fingers in a conserved carboxyl-terminal domain
		V$TIEG.01	TGFbeta-inducible early gene (TIEG) / Early growth response gene alpha (EGRalpha)
V$SRFF	Serum response element binding factor	V$SRF.01	Serum response factor
		V$SRF.02	Serum response factor
		V$SRF.03	Serum responsive factor
V$STAF	Selenocysteine tRNA activating factor	V$STAF.01	Se-Cys tRNA gene transcription activating factor
		V$STAF.02	Se-Cys tRNA gene transcription activating factor
		V$ZNF76_143.01	ZNF143 is the human ortholog of Xenopus Staf, ZNF76 is a DNA binding protein related to ZNF143 and Staf
V$STAT	Signal transducer and activator of transcription	V$STAT.01	Signal transducers and activators of transcription
		V$STAT1.01	Signal transducer and activator of transcription 1
		V$STAT3.01	Signal transducer and activator of transcription 3
		V$STAT5.01	STAT5: signal transducer and activator of transcription 5
		V$STAT6.01	STAT6: signal transducer and activator of transcription 6
V$TALE	TALE homeodomain class recognizing TG motifs	V$MEIS1.01	Binding site for monomeric Meis1 homeodomain protein
		V$TGIF.01	TG-interacting factor belonging to TALE class of homeodomain factors
V$TBPF	Tata-binding protein factor	V$ATATA.01	Avian C-type LTR TATA box
		V$LTATA.01	Lentivirus LTR TATA box
		V$MTATA.01	Muscle TATA box
		V$TATA.01	Cellular and viral TATA box elements
		V$TATA.02	Mammalian C-type LTR TATA box
V$TCFF	TCF11 transcription factor	V$TCF11.01	TCF11/KCR-F1/Nrf1 homodimers
V$TEAF	TEA/ATTS DNA binding domain factors	V$HLF.01	Hepatic leukemia factor
		V$TEF.01	Thyrotrophic embryonic factor
		V$TEF1.01	TEF-1 related muscle factor
		V$TEF_HLF.01	Thyrotrophic embryonic factor / hepatic leukemia factor
V$TTFF	Thyroid transcription factor-1	V$TTF1.01	Thyroid transcription factor-1 (TTF1) binding site
V$VBPF	Chicken vitellogenin gene binding protein factor	V$VBP.01	PAR-type chicken vitellogenin promoter-binding protein
V$VMYB	AMV-viral myb oncogene	V$VMYB.01	v-Myb
		V$VMYB.02	v-Myb
		V$VMYB.03	v-Myb, viral myb variant from transformed BM2 cells
		V$VMYB.04	v-Myb, AMV v-myb
		V$VMYB.05	v-Myb, variant of AMV v-myb
V$WHZF	Winged Helix and ZF5 binding sites	V$WHN.01	Winged helix protein, involved in hair keratinization and thymus epithelium differentiation
V$XBBF	X-box binding factors	V$MIF1.01	MIBP-1 / RFX1 complex
		V$RFX1.01	X-box binding protein RFX1
		V$RFX1.02	X-box binding protein RFX1
V$YY1F	Activator/repressor binding to transcription initiation site	V$YY1.01	Yin and Yang 1
V$ZBPF	Zinc binding protein factors	V$ZBP89.01	Zinc finger transcription factor ZBP-89
		V$ZF9.01	Core promoter-binding protein (CPBP) with 3 Krueppel-type zinc fingers
		V$ZNF202.01	Transcriptional repressor, binds to elements found predominantly in genes that participate in lipid metabolism
V$ZF35	Zinc finger protein ZNF35	V$ZNF35.01	Human zinc finger protein ZNF35
V$ZF5F	ZF5 POZ domain zinc finger	V$ZF5.01	Zinc finger / POZ domain transcription factor
V$ZFIA	Zinc finger with interaction domain factors	V$ZID.01	Zinc finger with interaction domain
V$ZNFP	Zinc finger proteins	V$SZF1.01	SZF1, hematopoietic progenitor-restricted KRAB-zinc finger protein
		V$ZBRK1.01	Transcription factor with 8 central zinc fingers and an N-terminal KRAB domain
U$NRF2	mito gene expresion regulation	U$NRF2	NRF2 from 7 seq and TFB1M and TFB2M

## Sheet: Conserved TFBS
Symbol	OXPHOS	UGRepAcc	Human U133A+GNF	Mouse GNF	Families of TFBS conserved across human, mouse and rat promoters
NDUFA1	Complex I	BM918631	202298_at	202298_at	V$ETSF	V$EVI1	V$RBPF	V$NKXH	V$AIRE	V$RARF	V$HIFF	V$EBOX	V$HMTB	V$MYOD	V$CP2F	V$HOXF	V$NFKB	V$NRSF	V$DMTF	V$OCT1	V$BRNF	V$GATA	V$HOMF	V$BCL6	V$CLOX	V$VMYB	V$SMAD	V$FKHD	V$HESF	V$MYT1	V$PAX2	V$CREB	V$ZBPF	V$SP1F	V$GLIF	V$EGRF	V$HAML	V$CMYB	V$SF1F	V$EREF
NDUFA2	Complex I	BF686835	209224_s_at	209224_s_at	V$GATA	V$STAF	V$ZBPF	V$SP1F	V$YY1F		V$ZNFP
NDUFA3	Complex I	NM_004542.1	218563_at	218563_at	V$BRNF	V$ZBPF	V$YY1F	V$NKXH	V$STAT	V$RORA	V$RARF
NDUFA4	Complex I	NM_002489.2	217773_s_at	217773_s_at	V$CREB	V$AP1F	V$ETSF	V$HEN1	V$AP4R	V$MYOD	V$HAML	V$P53F	V$NRF1	V$ZF5F	V$HESF	V$AP2F	V$CLOX	V$DMTF	V$XBBF
NDUFA5	Complex I	NM_005000.2	201304_at	201304_at	V$NRF1	V$SP1F	V$HOXC	V$RORA	V$FKHD	V$NF1F
NDUFA6	Complex I	NM_002490.3	202001_s_at	202001_s_at	V$NRF1	V$ECAT	V$PCAT	V$YY1F	V$NEUR	V$PLAG	V$HICF	V$E2TF	V$NFKB	V$CREB	V$RORA	U$T3R	V$E4FF	V$STAT	V$ETSF
NDUFA7	Complex I	NM_005001.1	202785_at	202785_at	V$AHRR	V$HIFF	V$P53F	V$SP1F	V$ECAT	V$HESF	V$MTF1	V$YY1F	V$CREB	V$EBOX	V$TBPF	V$STAF	V$WHZF	V$NFKB
NDUFA8	Complex I	NM_014222.2	218160_at	218160_at	V$SORY	V$BRNF	V$ZBPF	V$SP1F	V$NRF1	V$MINI	V$GATA
NDUFA9	Complex I	NM_005002.3	208969_at	208969_at	V$YY1F	V$BRNF	V$OCT1	V$AP1F	V$STAT	V$NRF1	V$STAF	V$BRAC	V$CREB	V$HIFF	V$TEAF	V$VBPF
NDUFA10	Complex I	NM_004544.2	217860_at	217860_at	V$CREB	V$E4FF	V$HESF	V$MOKF	V$EREF	V$SF1F	V$REBV	V$EBOX	V$MAZF
NDUFA11	Complex I	NM_175614.2	gnf1h06381_s_at	gnf1h06381_s_at	V$MAZF	V$ECAT	V$PCAT	V$EBOX	V$NRF1	V$HOXF
NDUFAB1	Complex I	NM_005003.2	202077_at	202077_at	V$STAF	V$ETSF	V$OAZF	V$EGRF	V$WHZF	V$EBOX	V$HESF	V$PAX5	V$MYOD	V$AP1R	V$RORA
NDUFAF1	Complex I	NM_016013	204125_at	204125_at	V$SRFF	V$ETSF
NDUFB1	Complex I	NM_004545.3	206790_s_at	206790_s_at	V$STAT	V$IKRS	V$YY1F	V$NRF1	V$EREF	V$RREB
NDUFB2	Complex I	NM_004546.2	218200_s_at	218200_s_at	V$CREB	V$E4FF	V$ETSF	V$EGRF	V$WHZF	V$SF1F	V$STAF	V$P53F
NDUFB3	Complex I	NM_002491.1	203371_s_at	203371_s_at	V$HOXH	V$TALE	V$CMYB	V$EGRF	V$NF1F	V$NEUR	V$ECAT	V$PCAT	V$AREB	V$ETSF	U$NRF2	V$RORA	V$CREB	V$HOXF
NDUFB4	Complex I	NM_004547.4	218226_s_at	218226_s_at	V$IRFF	V$NRF1	V$ETSF	U$NRF2	V$EREF	V$RORA	V$TBPF
NDUFB5	Complex I	NM_002492.2	203621_at	203621_at	V$CREB	V$YY1F	V$PCAT	V$SMAD	V$RARF	V$RORA	V$EREF	V$SF1F
NDUFB6	Complex I	NM_002493.3, NM_182739.1	203613_s_at	203613_s_at	V$CREB	V$CDEF	V$RORA	V$HEN1	V$AP4R	V$MYOD	V$BEL1	V$EGRF	V$BRNF
NDUFB7	Complex I	NM_004146.4	202839_s_at	202839_s_at	V$ETSF	U$NRF2	V$OAZF	V$HEN1	V$MINI	V$CP2F	V$E2FF	V$NRF1
NDUFB8	Complex I	NM_005004.2	201227_s_at	201227_s_at	V$MEF2	V$TBPF	V$NRF1	V$EVI1	V$YY1F	V$RBPF	V$AP1R	V$EREF	V$ZF35	V$NKXH	V$EBOX
NDUFB9	Complex I	NM_005005.1	gnf1h00065_at	gnf1h00065_at	V$ECAT	V$ETSF	U$NRF2	V$STAF	V$TBPF	V$ZF5F	V$OCT1
NDUFB10	Complex I	NM_004548.1	gnf1h00057_at	gnf1h00057_at	V$OAZF	V$STAF	V$NRF1	V$PAX5	V$TEAF	V$EBOX	V$HESF	V$HIFF	V$PAX1
NDUFB11	Complex I	BQ278575	218320_s_at	218320_s_at	V$TALE	V$AIRE	V$CDEF	V$PAX3	V$ECAT	V$PCAT	V$COMP	V$PBXC	V$GLIF	V$TBPF	V$GKLF	V$LEFF	V$IRFF	V$SNAP	V$SP1F	V$E2FF	V$ZBPF	V$EGRF	V$CREB
NDUFC1	Complex I	NM_002494.2	203478_at	203478_at	V$MOKF	V$NRSF	V$RORA	V$EREF	V$LEFF
NDUFC2	Complex I	NM_004549	218101_s_at	218101_s_at	V$TBPF	V$ETSF	V$EGRF	V$SP1F	V$PBXC	V$INSM
NDUFS1	Complex I	NM_005006.5	203039_s_at	203039_s_at	V$MOKF	V$ETSF	V$TBPF	V$SRFF	V$PERO	V$HNF4	V$COUP	V$EREF	V$GKLF	V$RORA	V$BRNF	V$HNF1	V$LHXF	V$RBIT	V$HOMF	V$HOXF	V$SP1F	V$DEAF	V$NFKB	V$SORY	V$YY1F	V$HNF6	V$SF1F	V$EGRF
NDUFS2	Complex I	NM_004550.3	201966_at	201966_at	V$ETSF	V$DMTF	V$YY1F	V$MYOD
NDUFS3	Complex I	BG115841	201740_at	201740_at	V$XBBF	V$VMYB	V$AREB	V$SP1F	V$RREB	V$ZBPF	V$EGRF	V$GABF	V$ETSF	V$EREF	V$MOKF	V$ZF35
NDUFS4	Complex I	NM_002495.1	209303_at	209303_at	V$NFAT	V$AP4R	V$BRNF	V$NKXH	V$MYOD	V$FKHD	V$ETSF	V$YY1F	V$NEUR	V$TALE	V$WHZF	V$RORA	V$SP1F
NDUFS5	Complex I	CD385254	201757_at	201757_at	V$FKHD	V$HOXF	V$EGRF	V$ETSF
NDUFS6	Complex I	NM_004553.2	203606_at	203606_at	V$NRF1	V$YY1F	V$RORA	V$CMYB	V$VMYB
NDUFS7	Complex I	NM_024407.3	211752_s_at	211752_s_at	V$HNF4	V$GATA	V$VMYB	V$RORA	V$NRF1	V$TEAF	V$DEAF	V$LTUP	V$FKHD	V$IRFF	V$ETSF	V$BARB	V$PCAT	V$HAML	V$MINI	V$EKLF	V$GLIF	V$YY1F
NDUFS8	Complex I	NM_002496.1	203190_at	203190_at	V$ETSF	V$NRSF	V$YY1F	V$MYT1	V$ECAT	V$PCAT	V$SF1F	V$NRF1	V$NKXH	V$SP1F	V$HOXF	V$HOMF
NDUFV1	Complex I	NM_007103.2	208714_at	208714_at	V$HOMF	V$NKXH	V$TEAF	V$CREB	V$ETSF	V$E2FF	V$HOXH	V$TALE	V$HMTB
NDUFV2	Complex I	NM_021074.1	202941_at	202941_at	V$STAF	V$NRF1	V$ZF5F	V$P53F	V$GREF	V$HNF4	V$EGRF
NDUFV3	Complex I	NM_021075			V$PCAT	V$ZBPF	V$ZF5F
DAP13	Complex I	NM_018838.3	gnf1h00316_s_at	gnf1h00316_s_at	V$NRF1	V$SP1F	V$EBOX	V$HIFF	V$BCL6	V$STAT	V$EREF	V$SF1F
GRIM19	Complex I	NM_015965.3	220864_s_at	220864_s_at	V$ZBPF	V$SP1F	V$AP2F	V$AP1R	V$AP1F	V$ETSF	U$NRF2	V$P53F	V$RXRF	V$EGRF
PDCD8	Complex I	NM_004208	205512_s_at	205512_s_at	V$NRF1	V$ECAT	V$EGRF	V$ZBPF	V$IRFF	V$DEAF	V$ETSF	U$NRF2	V$MINI	V$DICE	V$EREF	V$XBBF	V$RORA	V$CHRF
MLRQ	Complex I		218484_at	218484_at	TOO MANY. Probably noise from overlapping promoter.
SDHA	Complex II	AK131478	222021_x_at	222021_x_at	V$GLIF	V$NRF1	V$EGRF	V$P53F	V$INSM	V$EREF	V$RORA
SDHB	Complex II	BQ073692	202675_at	202675_at	V$ZBPF	V$SP1F	V$NRF1	V$EBOX	V$P53F	V$ETSF	U$NRF2	V$CDEF	V$EKLF	V$MAZF	V$CREB	V$E4FF	V$YY1F	V$MYOD	V$EREF	V$RORA
SDHC	Complex II	BQ899032	215088_s_at	215088_s_at	V$SP1F	V$CREB	V$ETSF	V$YY1F	V$EBOX	V$E4FF	V$MOKF
SDHD	Complex II	BF131606	202026_at	202026_at	V$AREB	V$EBOX	V$ETSF	U$NRF2	V$RORA	V$EREF	V$HNF4	V$SF1F	V$YY1F	V$FKHD
UQCR	Complex III	BF341533	202090_s_at	202090_s_at	V$ETSF	U$NRF2	V$NRF1
UQCRC1	Complex III	L16842	201903_at	201903_at	V$EGRF	V$NRF1	V$YY1F	V$NEUR	V$MZF1	V$RBPF	V$IKRS	V$RORA	V$SP1F	V$MAZF	V$CMYB	V$VMYB
UQCRC2	Complex III	AK094006	212600_s_at	212600_s_at	V$STAF	V$EREF	V$RORA	V$GATA	V$SATB	V$ATBF	V$STAT
UQCRB	Complex III	BC041005	205849_s_at	205849_s_at	V$HOXF	V$HOMF	V$NKXH	V$NRF1	V$EREF	V$HNF4	V$YY1F
UQCRFS1	Complex III	BM912157	208909_at	208909_at	V$SNAP	V$EGRF	V$ETSF	V$CREB	V$RORA	V$VMYB	V$E2FF	V$DEAF	V$REBV	V$EBOX	V$NOLF	V$EKLF	V$MINI	V$NRF1	V$ZF5F	V$HICF	V$LEFF
UQCRH	Complex III	BF127835	202233_s_at	202233_s_at	V$MAZF	V$ZBPF	V$RREB	V$NRF1	V$PLAG	V$CREB	V$HIFF	V$HESF	V$XBBF	V$E4FF	V$ZF5F	V$YY1F	V$GLIF	V$AP2F	V$HOXH	V$RORA	V$CLOX	V$ETSF	U$NRF2	V$DMTF
HSPC051	Complex III	AF161536	218190_s_at	218190_s_at	V$GATA	V$XBBF	V$OCT1	V$NRF1	V$PAX5	V$RORA	V$EREF	V$HNF4	V$SF1F	V$COUP	V$SP1F
QP-C	Complex III	NM_014402	201568_at	201568_at	V$SP1F	V$NFKB	V$STAT	V$ETSF	V$CREB	V$RBPF	V$IKRS	V$EBOX	V$HESF
CYC1	Complex III	BC020566	201066_at	201066_at	V$STAF	V$YY1F	V$AP2F	V$AREB	V$EREF	V$RORA	V$RARF	V$ZBPF	V$MZF1	V$HESF	V$SF1F
BCS1L	Complex III	BC000416	207618_s_at	207618_s_at	V$MYT1	V$GABF	V$EKLF	V$ETSF	V$ZBPF	V$SP1F	V$PBXC
SURF1	Complex IV	BM923055	204295_at	204295_at	V$ZBPF	V$EGRF	V$OAZF	V$ETSF	U$NRF2
CYB5-M	Complex IV	AB009282	201633_s_at	201633_s_at	V$ECAT	V$PBXC	V$PCAT	V$CREB	V$TEAF	V$ETSF	V$VBPF	V$IRFF	V$MAZF
COX4I1	Complex IV	AK027136	202698_x_at	202698_x_at	V$ETSF	V$ZF35	V$TEAF	V$AP1R	V$CREB	V$DEAF	U$NRF2	V$DICE	V$CMYB	V$MYOD	V$RORA	V$EREF	V$SF1F	V$COUP	V$ZF5F	V$E4FF
COX4I2	Complex IV	CR594972	gnf1h00848_at	gnf1h00848_at	V$TEAF	V$ETSF	V$NFKB	V$ZBPF	V$RORA	V$TBPF	V$HIFF	V$HOXF	V$NKXH	V$HOMF
COX5a	Complex IV	BM911641	203663_s_at	203663_s_at	V$EGRF	V$SP1F	V$MTF1	V$MOKF	V$EREF	V$RARF	V$MINI	V$EBOX	V$AP2F	V$ETSF	U$NRF2	V$MYOD	V$NEUR	V$GREF
COX5b	Complex IV	BM912880	211025_x_at	211025_x_at	V$EGRF	V$NRF1	V$NFKB	V$SP1F	V$STAT	U$NRF2	V$XBBF	V$SF1F	V$MYT1	V$RARF	V$RORA	V$EREF
COX6A1	Complex IV	BM704057	200925_at	200925_at	V$NRF1	V$ZBPF	V$EGRF	V$ETSF	U$NRF2	V$YY1F	V$CP2F	V$HESF	V$CHRE
COX6A2	Complex IV	BM712970	206353_at	206353_at	V$MYOD	V$AP4R	V$MEF2	V$AREB	V$COMP	V$ECAT	V$PCAT	V$MZF1	V$ETSF	V$NKXH
COX6B1	Complex IV	CD517959	201441_at	201441_at	V$ECAT	V$ETSF	U$NRF2	V$EREF	V$CREB	V$EBOR
COX6B2	Complex IV	AK057427			V$NFKB	V$TBPF	V$ZBPF	V$EGRF	V$SP1F	V$MAZF	V$PAX2	V$ECAT	V$PCAT	V$NF1F	V$AP2F	V$HNF4	V$ETSF	V$VMYB	V$CMYB
COX6C	Complex IV	BC000187	201754_at	201754_at	V$TBPF	V$LHXF	V$NRF1	V$IRFF	V$ETSF	V$EREF	V$RORA	V$SF1F
COX7A1	Complex IV	BM726594	204570_at	204570_at	no homologues in MR
COX7A2	Complex IV	BF210089	201597_at	201597_at	V$OCT1	V$ETSF	V$CMYB	V$AP1F	V$SF1F	V$RORA
COX7A2L	Complex IV	AK130281	201256_at	201256_at	V$SMAD	V$EGRF	V$PLAG	V$SP1F	V$NRF1	V$MOKF	V$CMYB	V$MYT1	V$PAX6	V$EREF	V$SF1F
COX7B	Complex IV	BF240399	202110_at	202110_at	V$RBPF	V$IKRS	V$OCT1	V$CLOX	V$E2FF	V$SF1F	V$GATA	V$STAT	V$LEFF	V$TCFF
COX7C	Complex IV	CR599916	201134_x_at	201134_x_at	V$MYOF	V$STAT	V$RBPF	V$STAF	V$GKLF	V$RORA	V$ETSF	V$PLAG
COX8A	Complex IV	BM919236	201119_s_at	201119_s_at	V$SORY	V$PCAT	V$BCL6	V$CREB	V$TCFF	V$ETSF	V$YY1F	V$RORA	V$EREF	V$SF1F	V$AP2F
COX8B	Complex IV				NOT IN H
COX8C	Complex IV	AY161004			V$NRF1	V$CP2F	V$AP4R	V$EKLF
COX10	Complex IV	NM_001303	203858_s_at	203858_s_at	V$ETSF	U$NRF2	V$YY1F	V$NEUR	V$ZF5F	V$STAF	V$SORY	V$EBOX	V$RORA	V$COUP
COX11	Complex IV	AK124809	211727_s_at	211727_s_at	V$SMAD	V$AHRR	V$MYOD	V$EGRF	V$DMTF	V$BNCF	V$HIFF	V$STAF	V$P53F	V$GATA	V$ZFIA	V$PAX6	V$SRFF
COX15	Complex IV	BX537557	219547_at	219547_at	V$ZBPF	V$OAZF	V$ETSF	V$E2FF	U$NRF2	V$AREB	V$IRFF	V$OCTP	V$EBOX
COX17	Complex IV	AK124602	203880_at	203880_at	V$HESF	V$ETSF	U$NRF2	V$SP1F	V$ZNFP
OXA1L	Complex IV	BX248001	208717_at	208717_at	V$HOXF	V$NRF1	V$E2FF	V$ETSF	V$STAT	V$YY1F	V$PAX5	V$RORA	V$EBOX	V$HIFF
SCO1	Complex IV	AF026852	gnf1h00058_at	gnf1h00058_at	no homologues in MR
ECGF1	Complex IV	SCO2	#N/A	205241_at	no homologues in MR
HCCS	Complex IV	CR749578	203745_at	203745_at	V$STAT	V$ETSF	V$NFKB	U$NRF2	V$SP1F
CYCs	Complex IV	NM_018947	208905_at	208905_at	V$RORA	V$RARF	V$PERO	V$HNF4	V$CREB	V$E4FF	V$CEBP	V$ZF5F	V$ZFIA	V$ECAT	V$PCAT	V$HIFF	V$GREF	V$EREF
ATP5A1	Complex V	CR627211	213738_s_at	213738_s_at	areb	V$EBOX	V$HIFF	V$HAML	V$RORA	V$MYT1	V$SP1F	V$ETSF	U$NRF2	V$DEAF	V$YY1F	V$EREF	V$TALE	V$PAX5
ATP5B	Complex V	BG177099	201322_at	201322_at	V$EREF	V$E4FF	V$ECAT	V$HOXF	V$NKXH	V$HOMF	V$MOKF	V$DEAF	V$ETSF	V$DMTF	V$RORA	V$RARF	V$SF1F
ATP5C1	Complex V	BF131627	205711_x_at	205711_x_at	V$NKXH	V$RP58	V$AP4R	V$SF1F	V$ETSF	V$SP1F	V$MAZF	V$NRF1	V$RORA	V$GREF	V$HAND
ATP5D	Complex V	BC050458	213041_s_at	213041_s_at	V$STAF	V$NRF1	V$WHZF	V$AP4R	V$NEUR	V$RP58	V$EGRF
ATP5E	Complex V	CR595852	217801_at	217801_at	V$ECAT	V$PCAT	V$PBXC	V$SP1F	V$ETSF	U$NRF2	V$AREB	V$YY1F
ATP5F1	Complex V	BM917376	211755_s_at	211755_s_at	V$NFKB	V$RREB	V$AP2F	V$PLAG	V$ETSF	V$EBOX	V$HIFF	V$CHRE	V$ZBPF	V$MAZF	V$E2FF	V$HAND	V$YY1F	V$GLIF
ATP5G1	Complex V	BF569083	208972_s_at	208972_s_at	V$STAF	V$EGRF	V$SF1F	V$YY1F	V$ECAT	V$PAX6	V$NFKB	V$ETSF	V$PCAT	V$EBOX	V$HIFF	V$OAZF	V$EKLF	V$BARB	V$RXRF	V$EREF	V$MYOD	V$AREB	V$RREB	V$CLOX	V$ATBF	V$CART	V$FAST	V$LHXF	V$HOMF	V$RBIT	V$HNF1	V$NKXH	V$PDX1	V$IKRS	V$TEAF	V$RORA	V$HOXF
ATP5G2	Complex V	CR593432	208764_s_at	208764_s_at	V$NRF1	V$ETSF	U$NRF2	V$ZBPF	V$EVI1
ATP5G3	Complex V	BF670597	207507_s_at	207507_s_at	V$HOXF	V$ECAT	V$HOXH	V$MYT1	V$XBBF	V$RORA	V$EREF	V$SF1F	V$DMTF	V$NRF1	V$EGRF	V$ZBPF	V$HESF
ATP5H	Complex V	BU754005	210149_s_at	210149_s_at	V$PLAG	V$EGRF	V$MAZF	V$ZBPF	V$SP1F	V$HEN1	V$YY1F	V$AP2F	V$ETSF	U$NRF2	V$MOKF	V$VMYB
ATP5J	Complex V	AK056079	202325_s_at	202325_s_at	V$EGRF	V$MAZF	V$SP1F	V$ZBPF	V$PLAG	V$PAX8	V$SNAP	V$CLOX	V$ETSF	V$FKHD	V$AP2F	V$AHRR	V$NRF1	V$ZF5F	V$MZF1	V$VMYB	V$NFKB	U$NRF2	V$NOLF	V$BARB	V$PERO
ATP5J2	Complex V	AK123419	202961_s_at	202961_s_at	V$HOXF	V$CP2F	V$STAF	V$WHZF	V$HOXH	V$RARF	V$EREF	V$RORA	V$BRAC
ATP5I	Complex V	BQ716429	209492_x_at	209492_x_at	V$NRF1	V$ETSF	U$NRF2	V$RORA	V$EVI1	V$SF1F	V$SP1F
ATP5L	Complex V	BC015128	207573_x_at	207573_x_at	V$NRF1	V$ETSF	V$RORA	V$EREF	V$COUP	V$PAX5	V$DEAF	V$ZF5F
ATP5O	Complex V	BF965152	200818_at	200818_at	V$STAF	V$NRF1	V$RORA	V$YY1F	V$NEUR	V$NFKB	V$HOXF	V$TBPF	V$MEF2	V$FKHD	V$PERO	V$COUP
ATPAF1	Complex V	BC071731	gnf1h07834_s_at	gnf1h07834_s_at	V$IRFF	V$ZF5F	V$STAF	V$NOLF	V$MOKF	V$ETSF	V$NRF1	V$MYOD	V$NEUR	V$MTF1	V$ZBPF	V$CDEF	V$IKRS	V$EVI1	V$EGRF	V$AREB	V$EBOX
ATPAF2	Complex V	BC004114	213057_at	213057_at	V$RXRF	V$ECAT	V$NFKB	V$NRF1	V$ETSF	V$EBOX	V$HIFF	V$STAF	V$EGRF	V$SP1F	V$PAX3	V$COMP	V$HOXC	V$PBXC	V$INSM	V$BRAC	V$YY1F	V$RREB	V$AREB	V$IRFF
ATP5S	Complex V	AF390029	206992_s_at	206992_s_at	V$ZBPF	V$SP1F	V$EGRF	V$MINI	V$ECAT	V$PCAT	V$ZF5F	V$GLIF
ATPIF1	Complex V	BC009677	218671_s_at	218671_s_at	V$MAZF	V$EGRF	V$ZFIA	V$NRSF	V$DMTF	V$ETSF	U$NRF2	V$HNF4	V$SP1F
AADAT		AF481738	gnf1h00219_at	gnf1m02978_a_at	V$RORA	V$REBV	V$HNF4
ABAT		NM_000663	209460_at	gnf1m09484_a_at	V$AHRR	V$EGRF	V$NRF1	V$MAZF	V$SP1F	V$LEFF	V$AP1R	V$AP1F	V$EVI1	V$GATA	V$HESF	V$ZF5F	V$MYT1	V$ZBPF
ABCB7		BX648420	209620_s_at	gnf1m16851_a_at	V$HOXF	V$HNF6	V$EVI1	V$HOXH	V$ETSF	U$NRF2	V$STAF	V$E2FF	V$YY1F	V$HAND	V$AHRR	V$DEAF	V$RORA
ACADVL		NM_000018	200710_at	gnf1m03550_a_at	V$PLAG	V$EVI1	V$STAF	V$AP1R	V$AP1F	V$RORA	V$TEAF	V$MYOD	V$AP4R	V$HNF4	V$CREB	V$AREB	V$PERO	V$OAZF	V$PAX6	V$HICF
ACO1		AB209480	207071_s_at		V$ETSF	V$ZBPF	V$SP1F	V$EGRF
ACO1		AB209480	207071_s_at		V$ZBPF	V$SP1F	V$EGRF
ACO2		CR595461	200793_s_at	gnf1m05918_a_at	V$ZF5F	V$E2FF	V$HOXC	V$FKHD	V$ETSF	U$NRF2	V$XBBF	V$NFKB	V$RORA	V$HNF4	V$GKLF	V$PERO	V$ECAT	V$PCAT	V$CREB	V$MYOD	V$GREF	V$MYT1	V$SP1F	V$EGRF	V$E4FF	V$EVI1	V$TALE	V$RXRF	V$ZBPF	V$MAZF	V$AREB	V$E2TF	V$EREF	V$EREF	V$WHZF	V$AP4R	V$EKLF	V$SF1F	V$MOKF
AFG3L2		BC065016	202486_at	gnf1m16593_a_at	V$MAZF	V$SP1F	V$EGRF	V$ZBPF	V$HESF	V$ETSF	U$NRF2	V$EREF	V$EREF	V$RORA	V$RARF
AK2		NM_013411	208967_s_at	gnf1m28595_a_at	V$CREB	V$STAT	V$ETSF	V$GFI1	V$RORA	V$HOXH	V$MYT1	V$CMYB	V$TALE	V$E2FF	V$EGRF	V$SP1F	V$ECAT	V$ZBPF	V$PAX8	V$P53F	V$DMTF	V$NRSF	V$HEN1	V$AREB	V$EREF	V$RXRF
ALDH5A1		NM_170740	203608_at	gnf1m07798_a_at	V$EGRF	V$ZBPF	V$AP4R	V$MTF1	V$ZF5F
ALDOA		AK098778	214687_x_at	gnf1m00801_x_at	V$XBBF	V$CDEF	V$CREB	V$SP1F	V$MAZF	V$IKRS	V$BCL6
ALDOC		BM458181	202022_at	gnf1m30818_a_at	V$CLOX	V$HOXF	V$STAF	V$EBOX	V$SP1F	V$ZBPF	V$EGRF	V$E4FF
AMACR		CR616479	217113_at	gnf1m26730_at	V$HOXH	V$ETSF	V$SP1F	V$MYBL	V$ZF5F	V$ZFIA	V$REBV
APEX2		NM_014481	204408_at	gnf1m26445_a_at	V$SP1F	V$E2FF	V$CLOX	V$LEFF	V$SORY	V$INSM	V$SNAP	V$IRFF	V$PLAG
ATP7B		NM_000053	204624_at	gnf1m00840_a_at	V$RARF	V$RORA	V$EREF	V$HNF4	V$MYT1
BC-2			202121_s_at	gnf1m09504_a_at	V$NRF1	V$NRF1	V$STAF	V$SP1F	V$CREB	V$E4FF	V$HOXF	V$ETSF	V$AREB	V$VMYB	U$NRF2	V$NKXH
BCS1L		AK096210	207618_s_at	gnf1m09757_a_at	V$MYT1	V$PAX2	V$PAX3	V$ZNFP	V$SP1F	V$MAZF	V$CREB	V$WHZF	V$NRF1	V$NRF1	V$GABF	V$EKLF	V$ETSF	V$ZBPF	V$PBXC	U$NRF2
C14ORF156		BQ278491	221434_s_at		V$HNF6	V$IRFF	V$E2FF	V$YY1F	V$EVI1	V$ETSF	U$NRF2
C1QBP		BF972145	214214_s_at	gnf1m00877_a_at	V$EGRF	V$SP1F	V$MAZF	V$NFKB	V$ETSF	U$NRF2	V$EBOX	V$HIFF	V$HESF	V$NRSF	V$AHRR	V$ZBPF	V$PAX5	V$DEAF
C21ORF33		AK127364	202217_at	gnf1m09315_a_at	V$NRF1	V$EKLF	V$CDEF	V$ZF5F	V$HICF	V$RORA
CAT		NM_001752	211922_s_at	gnf1m02075_a_at	V$EKLF	V$COMP	V$PBXC	V$CAAT	V$ZBPF	V$GLIF	V$SP1F	V$E4FF	V$AP4R	V$PERO	V$NR2F	V$RORA
CGI-63			218664_at	gnf1m04462_a_at	V$EVI1	V$ZBPF	V$SP1F	V$MAZF	V$CREB	V$E4FF	V$NF1F	V$RORA
CHCHD2			217720_at	gnf1m09175_s_at	V$HAML	V$NFKB	V$ETSF	V$ECAT	V$EBOX	V$CREB	V$PCAT	V$HESF	V$IRFF	V$STAF
CKMT1			202712_s_at	gnf1m02128_a_at	V$FKHD	V$FAST	V$NRSF	V$NKXH	V$HOXF	V$HOMF	V$LHXF	V$ZBPF	V$REBV	V$E2TF	V$SP1F	V$NFKB	V$PAX5	V$CP2F	V$ETSF	V$EGRF	V$PLAG
CKMT2		AK096014	205295_at	gnf1m30178_a_at	V$STAT	V$CAAT	V$SP1F	V$MTF1	V$RORA
CLPP		BQ876313	202799_at	gnf1m03563_a_at	V$STAT	V$ETSF	V$EKLF	V$ZF5F
COQ7		BC043272	209746_s_at	gnf1m02142_a_at	V$PBXC	V$ECAT	V$PCAT	V$NFKB	V$CREB	V$RXRF	V$E4FF	V$ZBPF	V$SP1F	V$MAZF
CPOX		BC023551	204172_at	gnf1m00970_a_at	V$GATA	V$EVI1	V$EREF	V$SF1F	V$CDEF	V$NRSF	V$SP1F	V$AP4R
CPS1		NM_001875	220479_at	gnf1m29286_a_at	V$HOXC	V$P53F	V$MAZF	V$HOXF	V$HOMF	V$CART	V$SORY	V$LEFF	V$AP1F	V$LHXF	V$MEF2	V$TCFF	V$TALE	V$ECAT	V$EVI1	V$NKXH
CRAT		NM_000755	205843_x_at	gnf1m25797_a_at	V$EREF	V$SF1F	V$ZBPF	V$SP1F	V$AP1R	V$RORA	V$NRSF	V$DICE	V$EKLF
CS			208660_at	gnf1m00620_a_at	V$NF1F	V$RORA	V$HNF4	V$IRFF	V$NFKB	V$MYT1	V$HOXF	V$HOMF	V$NKXH	V$TALE	V$SP1F	V$ECAT	V$ZBPF	V$MAZF	V$OAZF	V$ZF5F	V$CDEF	V$SNAP	V$EKLF	V$EGRF	V$MOKF	V$GKLF	V$NEUR
CS			208660_at	gnf1m00620_a_at	V$NF1F	V$RORA	V$HNF4	V$IRFF	V$NFKB	V$MYT1	V$HOXF	V$HOMF	V$NKXH	V$TALE	V$SP1F	V$ECAT	V$ZBPF	V$MAZF	V$OAZF	V$ZF5F	V$CDEF	V$SNAP	V$EKLF	V$EGRF	V$MOKF	V$GKLF	V$NEUR
DLD		NM_000108	209095_at	gnf1m01031_a_at	V$IRFF	V$OCT1	V$ECAT	V$PCAT	V$RCAT	V$NRF1	V$NRF1	V$MAZF	V$RORA	V$SF1F	V$SP1F	V$EREF
DUT		NM_001025248	208956_x_at		V$ZBPF	V$SP1F	V$MAZF	V$ZF5F	V$P53F
EFG1					V$HOMF	V$OCT1	V$MEF2	V$FKHD	V$STAT	V$ETSF	U$NRF2	V$LEFF
ESRRA		BC092470	1487_at	gnf1m01088_a_at	TOO MANY. SAVED IN Gx.	V$NKXH	V$HIFF	V$NRF1	V$EBOX	V$HESF	V$SP1F	V$STAF	V$EREF	V$RORA	U$T3R	V$SF1F	V$ZBPF	V$EGRF	V$ETSF	U$NRF2	V$ZF5F	V$PERO	V$NFKB
ETFB		AL833205	202942_at	gnf1m10199_a_at
ETFDH		BC011890	205530_at		V$CMYB	V$SP1F	V$EGRF	V$PBXC	V$ECAT	V$PCAT	V$STAF	V$NRF1	V$NRF1	V$ETSF	V$MYOD	V$LEFF	V$MZF1	V$PERO	V$RORA	V$HNF4	V$COUP	V$EREF	V$EREF	V$NFKB	V$HOXF	V$OCT1	V$SNAP	V$HOXH	V$PAX5	V$DEAF
FABP3		BG336702	214285_at	gnf1m02239_a_at	V$IRFF	V$AP1R	V$CREB	V$TEAF	V$SP1F	V$MITF	V$AP4R	V$EBOX	V$PARF	V$MEF2	V$TBPF	V$WHZF	V$AP1F	V$E4FF	V$NRSF	V$ETSF	V$BCL6	V$STAT	V$AP1F	V$E4FF	V$NRSF	V$ETSF	V$BCL6	V$STAT
FABP4		CB999901	203980_at	gnf1m00683_a_at	V$EVI1	V$RORA	V$CLOX	V$HOXF	V$NFKB	V$MEF2	V$PLZF	V$OCTB	V$MYT1	V$CEBP	V$TEAF	V$CART	V$SATB	V$AP1R	V$AP1F	V$ETSF	V$ECAT	V$EBOX	V$TBPF
FBN1		NM_000138	202765_s_at	gnf1m00711_a_at	V$E2FF	V$ZF5F	V$EBOX	V$HESF	V$EGRF	V$NRF1	V$NOLF	V$AP2F	V$NKXH
FLJ20487		BX648946	gnf1h00277_at	gnf1m08891_a_at	V$AP2F	V$SP1F	V$EGRF	V$CMYB	V$ETSF	U$NRF2	V$ZF5F	V$VMYB	V$STAT	V$E2FF	V$IKRS	V$YY1F	V$ZF35	V$MAZF	V$PLAG	V$ZBPF	V$CREB	V$WHZF	V$AHRR	V$NFKB	V$SORY
GABPA		BX647755	210188_at	gnf1m15388_at	V$MYT1	V$RORA	V$EREF	V$EREF	V$SF1F	V$HICF	V$HEN1	V$EKLF	V$EGRF	V$ETSF	U$NRF2	V$STAF	V$WHZF	V$MINI	V$ECAT	V$NKXH	V$YY1F	V$NFKB	V$PERO	V$BARB	V$NOLF	V$MAZF	V$ZBPF
GATM		AK098055	203178_at	gnf1m10552_at	V$OCT1	V$AP4R	V$MYOD	V$STAT	V$ECAT	V$PCAT	V$CDEF	V$ZF5F	V$ZBPF	V$DEAF
GK			214681_at	gnf1m25247_at	V$ZBPF	V$SP1F	V$EGRF	V$EBOX	V$CREB	V$E4FF	V$ECAT	V$PCAT	V$PLAG	V$MAZF	V$PAX3	V$NFKB
GLRX2		BM908128	219933_at	gnf1m11093_a_at	V$BRNF	V$HOXF	V$NRF1	V$NRF1	V$CDEF	V$EGRF	V$SP1F	V$EBOX
GLS2		BC048344	205531_s_at	gnf1m20188_at	V$ZBPF	V$EGRF	V$MAZF	V$NRF1	V$EBOX	V$P53F
GLUD1		AB209406	200947_s_at	gnf1m01189_a_at	V$NRF1	V$ZF5F	V$HESF	V$SP1F	V$ZBPF	V$EGRF	V$MAZF	V$BNCF	V$ETSF	U$NRF2	V$GKLF	V$PAX5	V$CP2F	V$CDEF	V$GLIF	V$MITF	V$AP4R	V$EBOX	V$DMTF	V$PAX3	V$E2FF	V$STAF	V$RORA	V$RXRF
GNA12		NM_007353	221737_at	gnf1m02296_a_at	V$HOXF	V$HOMF	V$ECAT	V$PCAT	V$SORY	V$ZBPF	V$SP1F	V$HICF	V$EGRF	V$HESF	V$NRF1	V$P53F	V$INSM	V$GLIF	V$AP2F	V$WHZF	V$E2FF	V$PAX5	V$ZNFP	V$PAX3	V$NFKB	V$MYT1	V$NEUR	V$MOKF	V$EVI1	V$CREB	V$NRSF	V$ETSF
GPD1		NM_005276	204997_at	gnf1m00026_a_at	V$STAF	V$SP1F	V$EGRF	V$CP2F	V$HAML	V$HEN1	V$AP4R	V$EBOX	V$ECAT	V$PCAT	V$ZBPF	V$MAZF	V$BCL6	V$STAT	V$ETSF
HDC		NM_002112	207067_s_at	gnf1m01238_a_at	V$HOMF	V$SP1F	V$CREB	V$ZFIA	V$SORY	V$OCTP
HINT2		BC033538	gnf1h00836_at	gnf1m16118_at	V$SP1F	V$MYOD	V$NEUR	V$ZBPF	V$CAAT	V$EGRF	V$YY1F	V$EVI1	V$E2FF	V$ZF5F	V$AREB
HMGCLL1		NM_019036	gnf1h07740_s_at	gnf1m17283_at	V$MEF2	V$PAX5	V$EGRF	V$ZF5F	V$NFKB
HSPA1A			200800_s_at	gnf1m30003_a_at	V$ZBPF	V$MYT1	V$SP1F	V$HEAT	V$ECAT	V$PCAT
IDH3B		NM_174856	210014_x_at	gnf1m09227_a_at	V$RBPF	V$CREB	V$WHZF	V$YY1F	V$INSM	V$RORA	V$AREB	V$NFKB	V$MAZF	V$MZF1	V$ZBPF	V$MINI	V$EREF	U$NRF2
IREB2		AB209403	214666_x_at	gnf1m28671_a_at	V$BRNF	V$PIT1	V$SORY	V$CMYB	V$VMYB	V$ZBPF	V$GKLF	V$LEFF	V$NOLF	V$AP2F	V$NRF1	V$NRF1	V$E2FF	V$ZF35	V$PLAG	V$EGRF	V$MAZF	V$SP1F	V$GATA	V$TEAF	V$RORA	V$MZF1
KARS		AF285758	200840_at	gnf1m10800_a_at	V$PAX1	V$DEAF	V$EGRF	V$SP1F	V$NRSF	V$MTF1	V$HIFF	V$EVI1	V$ETSF	V$NRF1	V$STAT	V$ZF35	V$YY1F	V$NEUR	V$PRDF
KIF1B		NM_015074	209234_at	gnf1m16695_a_at	V$EGRF	V$ZBPF	V$OAZF	V$AP2F	V$ZF5F	V$ECAT	V$PCAT	V$CREB	V$GLIF	V$SP1F	V$NRF1	V$E2FF	V$PAX5	V$AHRR	V$HESF	V$NOLF
LDHB		AB209231	213564_x_at	gnf1m11300_a_at	V$ZBPF	V$EGRF	V$EKLF	V$EREF	V$SF1F	V$MAZF	V$CAAT	V$SORY	V$SP1F	V$HEN1	V$AP4R
LOC283377			gnf1h06471_at	gnf1m16283_a_at	V$EBOX	V$HESF	V$HIFF	V$AHRR	V$YY1F	V$HAND	V$IKRS	V$GATA	V$CHRF	V$ETSF	U$NRF2	V$CMYB	V$DICE	V$PAX8
MFN2		D86987	201155_s_at	gnf1m05974_a_at	V$TALE	V$HOXH	V$SP1F	V$STAF	V$CREB	V$EGRF	V$PLAG	V$ZBPF	V$OCT1
MPO		NM_000250	203948_s_at	gnf1m02534_a_at	V$ZBPF	V$EGRF	V$MAZF	V$SP1F	V$TBPF
MRP63		NM_024026	204386_s_at	gnf1m04949_a_at	V$CHRF	V$EGRF	V$NRF1	V$NRF1
MRPL10		AK127167	gnf1h08355_at	gnf1m04850_a_at	V$AP4R	V$XBBF	V$ETSF	V$STAF	V$STAT
MRPL11		AK127603	219162_s_at	gnf1m04586_a_at	V$GATA	V$AP4R	V$NEUR	V$HAND	V$PERO	V$ZF5F	V$MYOD
MRPL13		AK123239	218049_s_at	gnf1m09451_a_at	V$NRSF	V$CLOX	V$HOXC	V$IRFF	V$ETSF	U$NRF2	V$E2FF
MRPL15		BQ278804	218027_at	gnf1m16293_a_at	V$E2FF
MRPL18		BF204687	217907_at	gnf1m04916_s_at	V$ECAT	V$PCAT	V$EBOX	V$NKXH	V$STAT	V$YY1F
MRPL2		NM_015950	218887_at	gnf1m04464_a_at	V$RORA	V$ZBPF	V$EGRF	V$SP1F	V$MAZF	V$SMAD	V$MZF1	V$ZF35	V$GKLF	V$SORY	V$HIFF	V$ECAT	V$PCAT	V$CREB	V$STAT	V$RARF	V$EREF	V$EREF
MRPL22		CR933679	218339_at	gnf1m29327_a_at	V$MYT1	V$CREB	V$ETSF	V$TEAF	V$RXRF	V$MEF3
MRPL23		AK128774	213897_s_at	gnf1m02728_a_at	V$PAX5	V$ZBPF	V$EGRF	V$SP1F	V$CDEF	V$ETSF	U$NRF2	V$ZF5F	V$P53F	V$E2FF	V$TEAF
MRPL24		BQ883105	218270_at	gnf1m09985_a_at	V$AIRE	V$ZFIA	V$STAF	V$ETSF	V$IRFF	V$AREB	V$EBOX	V$RORA	U$T3R	V$EREF	U$NRF2
MRPL34		BM467434	221692_s_at	gnf1m09253_a_at	V$AP4R	V$NEUR	V$RBPF	V$STAT	V$STAF
MRPL37		CR603823	gnf1h00245_s_at	gnf1m04563_a_at	V$ECAT	V$PCAT	V$STAF	V$YY1F	V$WHZF	V$SP1F	V$ZF5F
MRPL38		NM_032478	gnf1h07616_at	gnf1m04394_a_at	V$CMYB	V$ZBPF	V$EGRF	V$YY1F	V$MINI	V$CREB	V$DEAF	V$NRF1	V$PCAT	V$MYOD	V$AREB
MRPL4		NM_146388	218105_s_at	gnf1m10993_a_at	V$CLOX	V$SRFF	V$SP1F	V$ECAT	V$PCAT	V$ETSF	V$CREB
MRPL44		AK095007	218202_x_at	gnf1m29510_a_at	V$NRF1	V$NRF1	V$ETSF	V$STAT	V$XBBF	V$SP1F	V$EGRF	U$NRF2
MRPL48		NM_001030046	218281_at	gnf1m29727_a_at	V$WHZF	V$BRNF	V$LHXF	V$RBIT	V$ETSF	U$NRF2	V$PERO	V$IKRS	V$STAF
MRPL49		AB209160	201717_at	gnf1m04888_a_at	V$MZF1	V$CDEF	V$E2FF	V$ZF35	V$ZFIA	V$ETSF	V$EGRF	V$AHRR	V$CREB	V$E4FF	V$NRF1	V$NRF1	V$SP1F	V$ZBPF	V$ZF5F	V$YY1F	V$IKRS
MRPL51		CD516361		gnf1m04606_a_at	V$WHZF	V$ETSF	U$NRF2	V$SP1F	V$MAZF	V$NFKB	V$YY1F	V$HEAT	V$CP2F
MRPS15		AB209905	221437_s_at	gnf1m04583_a_at	V$SORY	V$ECAT	V$HOXC	V$PCAT	V$EBOX	V$HESF
MRPS18B			208907_s_at	gnf1m04744_a_at	V$RCAT	V$ECAT	V$ETSF	V$NRF1	V$NRF1	V$HNF1	V$AP1R	V$CREB	V$WHZF	V$HOMF	V$P53F	V$YY1F	V$IKRS
MTCH2		BX538313	217772_s_at	gnf1m09960_s_at	V$RORA	V$EREF	V$EREF	V$SF1F	V$NRF1	V$NRF1	V$HESF	V$ZF5F	V$AREB	V$SP1F	V$AP2F	V$EBOR	V$EBOX	V$HIFF	V$OAZF	V$YY1F	V$PCAT	V$MYOD	V$EVI1	V$DMTF	V$CMYB	V$MYT1	V$NF1F
MTP18			gnf1h00246_at	gnf1m04970_a_at	V$VMYB	V$BRNF	V$HOMF	V$NKXH	V$LHXF	V$HOXF	V$OCT1	V$EBOX	V$HESF	V$HIFF	V$OAZF	V$EGRF	V$P53F	V$NFKB	V$EREF	V$RORA	V$HICF
MYCBP		AK095035	203359_s_at	gnf1m03763_a_at	V$ETSF	U$NRF2	V$WHZF	V$E2FF	V$FKHD	V$NRF1	V$HESF	V$ZF5F	V$TALE	V$MYOF	V$ZBPF	V$CDEF	V$EBOX	V$EGRF	V$RREB
NLN		AB033052	gnf1h00363_s_at	gnf1m00345_a_at	V$AP2F	V$MYT1	V$ZBPF	V$SP1F	V$MAZF	V$PLAG	V$EGRF	V$EBOX	V$HIFF	V$HESF	V$CHRE	V$MOKF	V$HAND	V$EBOR	V$NOLF	V$LEFF	V$AP4R
OAS1		NM_016816	205552_s_at	gnf1m06457_at	V$SP1F	V$STAT	V$IRFF	V$P53F	V$HOXH	V$PXRF	V$SF1F
OPA3		NM_001017989	206357_at	gnf1m21433_at	V$CDEF	V$HOXF	V$HOMF	V$NKXH	V$SRFF	V$CREB	V$E4FF	V$VMYB	V$CMYB	V$ETSF	V$OCT1	V$EGRF	V$ZBPF	V$AP1R	V$AHRR	V$EBOX	V$HESF	V$NRF1	V$ZF5F	V$DMTF	V$NF1F	V$ECAT	V$PCAT	V$TEAF
OTC		NM_000531	207200_at	gnf1m12820_at	V$IRFF	V$TALE	V$OCT1	V$MOKF	V$BRNF	V$PDX1	V$GFI1	V$HOXH	V$PARF	V$CEBP	V$COUP	V$PLZF	V$MYT1	V$PXRF	V$HOMF	V$GATA	V$HNF4	V$LEFF
P4HB		J02783	200654_at	gnf1m30147_a_at	V$SP1F	V$EBOX	V$HIFF	V$ECAT	V$PCAT	V$MYT1	V$ZF5F	V$NRF1	V$HESF	V$EGRF	V$TBPF	V$HOXC	V$CDEF	V$AP2F	V$P53F	V$BNCF
PARK7		AK091679	200006_at	gnf1m03963_a_at	V$NRF1	V$ZF5F	V$AP1R	V$CREB
PDHA1		BG036317	200980_s_at	gnf1m00543_at	V$AP4R	V$NEUR	V$RP58	V$RBPF	V$EGRF	V$HIFF	V$NRF1	V$MAZF	V$SP1F	V$ZBPF	V$EVI1	V$ETSF
PDHX		AK057123	203067_at	gnf1m10503_a_at	V$AREB	V$ZF5F	V$CMYB	V$AP4R	V$SRFF	V$HICF	V$ZBPF	V$EGRF	V$SP1F	V$MOKF	V$YY1F	V$NKXH	V$PCAT	V$HOXC	V$RARF	V$RORA	V$EREF	V$SF1F
PDK2		AK055119	213724_s_at	gnf1m06026_a_at	V$HOXH	V$CABL	V$CMYB	V$EBOX	V$HESF	V$HIFF	V$RCAT	V$ECAT	V$E4FF	V$PCAT	V$EGRF	V$DEAF	V$TEAF	V$WHZF	V$INSM	V$GREF
PDK3		AK057219	206348_s_at	gnf1m06601_a_at	V$ETSF	V$PBXC	V$ECAT	V$PCAT	V$HESF	V$MAZF	V$NRF1	V$HIFF
PDP2		NM_020786	gnf1h07565_at	gnf1m17293_at	V$EBOX	V$HESF	V$HIFF	V$EGRF	V$MAZF	V$SP1F	V$ECAT	V$CEBP	V$NRF1	V$ZF5F	V$HAND
PEO1		BX640829	218590_at	gnf1m29967_a_at	V$MINI	V$ZBPF	V$EGRF	V$NF1F	V$NFKB	V$INSM	V$ETSF	V$STAT	V$DMTF	V$COMP	V$EVI1	V$HAML	V$HNF4	V$IKRS	V$PAX6	V$RXRF	U$NRF2
PLA2G1B		BE969664	206311_s_at	gnf1m02645_a_at	V$MEF2	V$EREF	V$SF1F	V$SP1F	V$FKHD	V$SRFF	V$GATA	V$IRFF	V$AREB	V$PXRF
POLG		BC050559	203366_at	gnf1m03568_a_at	V$SP1F	V$CHOP	V$WHZF	V$CLOX	V$GATA	V$HOXF	V$STAF	V$EBOX	V$HESF	V$AP2F	V$ECAT	V$PCAT	V$NFKB	V$DEAF	V$ETSF	U$NRF2	V$AHRR	V$EGRF	V$EKLF	V$ZBPF
POLG2		NM_007215	205811_at	gnf1m03403_a_at	V$ETSF	U$NRF2	V$MYOD	V$MOKF	V$OAZF	V$COUP	V$XBBF	V$CEBP	V$TEAF	V$PCAT	V$REBV	V$ZF35	V$NRF1
PPARGC1A		NM_013261	219195_at	gnf1m01613_a_at	V$CREB	V$E4FF	V$PBXC	V$PAX6	V$TALE	V$BARB	V$CDXF	V$HOXF	V$AP1R	V$MITF	V$EBOX	V$HIFF	V$MYOD	V$P53F	V$EVI1	V$GATA	V$NKXH	V$MYT1	V$MEF2	V$ECAT	V$HNF6	V$LEFF	V$GFI1	V$PDX1	V$CMYB	V$OCTP	V$OCT1	V$BRNF	V$TBPF	V$CLOX	V$HOXC	V$AP1F
PPIA			211765_x_at	gnf1m01615_x_at	V$RORA	V$CDEF	V$AHRR	V$NRF1	V$HESF	V$E2FF	V$ZBPF	V$SP1F	V$TBPF	V$GREF	V$EGRF	V$YY1F	V$ETSF	V$CREB	V$HAND	V$PLAG	V$SRFF	V$MAZF	V$NR2F	V$EBOX	V$HIFF
PPIB		BQ049986	200967_at	gnf1m02666_a_at	V$STAF	V$ECAT	V$PCAT	V$HIFF	V$XBBF	V$VMYB	V$E4FF	V$EKLF	V$ETSF	U$NRF2	V$SP1F	V$EVI1	V$GKLF	V$MOKF	V$RORA
PRDX2		BM805899	211658_at	gnf1m11056_a_at	V$BEL1	V$CMYB	V$ZBPF	V$TBPF	V$AREB	V$LEFF	V$GREF	V$EREF	V$EGRF	V$EKLF
PRDX3		BF572308	gnf1h08583_at	gnf1m00811_a_at	V$OCT1	V$NFKB	V$ZBPF	V$SP1F	V$YY1F	V$EVI1	V$EBOX	V$NKXH	V$CAAT	V$NRF1	V$EGRF
PRDX5		BM462424	gnf1h00111_at	gnf1m00191_a_at	V$ETSF	U$NRF2	V$OCT1	V$ZBPF	V$SP1F	V$BEL1	V$INSM	V$SF1F
PSMA7		AK127210	201114_x_at	gnf1m03053_a_at	V$PAX5	V$GLIF	V$NRSF	V$ZBPF	V$EGRF	V$SP1F	V$PLAG	V$ZF5F	V$CREB	V$HIFF	V$MAZF	V$E2FF	V$AP2F	V$NKXH	V$CDEF
QIL1			gnf1h07107_at		V$CREB	V$EBOR	V$EBOX	V$HESF	V$HIFF	V$SORY	V$XBBF	V$EGRF	V$NRF1	V$STAF	V$BCL6	V$ETSF	U$NRF2	V$GREF	V$EREF	V$EREF	V$MYT1
RAB32		AK026490	204214_s_at	gnf1m13152_a_at	V$NRSF	V$HNF4	V$BNCF
SLC25A14		AF078544	211855_s_at	gnf1m27372_at	V$E2FF	V$PAX6	V$EGRF	V$SP1F	V$XBBF	V$FKHD	V$ETSF	U$NRF2	V$NFKB	V$ZBPF	V$HESF	V$STAF	V$EBOX	V$MAZF	V$INSM	V$CMYB	V$VMYB	V$ZNFP	V$HEN1	V$AP4R	V$AP1R	V$GKLF	V$PRDF	V$PBXC	V$IRFF	V$PAX5	V$PCAT	V$HOXC
SLC25A27			#N/A	gnf1m05340_a_at	V$MYT1	V$GFI1	V$HOXC	V$SP1F	V$E2FF	V$PBXC	V$ECAT	V$PCAT	V$HAND	V$ETSF	V$EGRF	V$PLAG	V$ZBPF
SLC25A3		BX647062	200030_s_at	gnf1m09230_s_at	V$NRF1	V$NRF1	V$EGRF	V$ETSF	V$SP1F	V$AP1R	V$CREB	V$E2FF	V$SRFF	V$NF1F	V$EREF	V$EREF	V$RARF	V$RORA	V$GREF	V$MYOD	V$AREB	V$PLAG	V$AP4R	V$STAF	V$HIFF	V$TEAF	V$ZBPF	U$T3R	V$YY1F
SLC25A4		AB209764	202825_at		V$MEF2	V$TBPF	V$MINI	V$STAF	V$GATA	V$GKLF	V$STAT	V$ETSF	U$NRF2	V$EGRF	V$ECAT	V$PCAT	V$CDEF	V$NRF1	V$NRF1	V$WHZF	V$MYOD	V$SP1F	V$MAZF	V$ZBPF	V$E2FF	V$PAX1	V$SRFF	V$OCT1	V$EREF	V$RORA
SLC25A5		BF572346	200657_at	gnf1m09316_x_at	V$GATA	V$MYOD	V$CHRE	V$PCAT	V$NKXH	V$SP1F	V$EGRF	V$TBPF	V$CLOX	V$DEAF	V$YY1F	V$NEUR	V$LEFF	V$TALE	V$AP4R	V$BNCF	V$ETSF	V$EKLF	V$MOKF	U$NRF2	V$EREF	V$RORA
SLC35E3		NM_018656	218988_at	gnf1m22784_at	V$NKXH	V$NRF1	V$HIFF	V$AP2F	V$HAND	V$NEUR	V$OCT1	V$AP4R	V$CLOX	V$MEF3	V$EBOX	V$P53F	V$HNF4	V$ZNFP	V$PAX5	V$DICE
SLC38A2		NM_018976	218041_x_at	gnf1m10493_a_at	V$HOXC	V$EBOX	V$SP1F	V$MYOD	V$PAX5	V$CREB	V$TBPF	V$EGRF	V$CMYB	V$STAF	V$ZBPF	V$AP2F
SLC38A3		BX537382	205972_at	gnf1m24921_at	V$INSM	V$GKLF	V$PLAG	V$ECAT	V$PCAT	V$ZBPF	V$EGRF	V$SP1F	V$MAZF	V$OAZF	V$ETSF
SLC4A1		NM_000342	205592_at	gnf1m02787_a_at	V$ZBPF	V$EKLF	V$RREB	V$EBOX	V$AP4R	V$SRFF	V$RP58	V$GATA	V$FKHD	V$HICF	V$SP1F	V$RBPF	V$HOXF	V$AP1R	V$CREB	V$AP1F	V$MYOD	V$NEUR
SLC9A6		BC035029	203909_at		V$TBPF	V$OCTB	V$HOMF	V$HOXF	V$NOLF	V$CLOX	V$ZBPF	V$SP1F	V$CHRE	V$CREB	V$STAT	V$STAF	V$MZF1
SOD2		AK092560	215223_s_at	gnf1m10938_a_at	V$EREF	V$EREF	V$P53F	V$CDEF	V$HAML	V$EBOX	V$HIFF	V$EBOR	V$FKHD	V$PAX5
SPG7		AK127827	214494_s_at	gnf1m30110_a_at	V$CDEF	V$NRF1
SUCLA2		AK127747	202930_s_at	gnf1m23157_a_at	V$EVI1	V$HNF4	V$ZBPF	V$SP1F	V$NRF1	V$NRF1	V$GREF	V$AREB	V$NFKB
TFAM		NM_003201	203176_s_at	gnf1m12782_a_at	V$MAZF	V$ETSF	V$STAF	V$P53F	V$GATA	V$STAT
TFB1M		BM465245	219169_s_at	gnf1m10388_a_at	V$STAF	V$ETSF	V$ECAT	V$VMYB	V$PDX1	V$MYT1	V$TALE	V$MYOD	V$HOXH	V$EGRF	V$NOLF	U$NRF2
TFB2M		AK026835	218605_at	gnf1m01247_a_at	V$AREB	V$TALE	V$EGRF	V$GABF	V$SP1F	V$ETSF	U$NRF2	V$NRF1	V$NRF1	V$FKHD	V$EBOX	V$HIFF	V$OCT1	V$WHZF
TIMM23		AF116628	218118_s_at	gnf1m03514_s_at	V$NRSF	V$RBPF	V$ETSF	U$NRF2	V$HESF	V$DEAF	V$RORA	V$NFKB	V$NF1F	V$PAX5	V$PAX6	V$CLOX	V$HOXF
TPI1		BM913099	213011_s_at	gnf1m01878_a_at	V$ZF5F	V$MAZF	V$TBPF	V$NKXH	V$RORA	V$EREF	V$STAT	V$ETSF	U$NRF2	V$VMYB	V$EVI1	V$EBOX
UCP1		NM_021833	221384_at	gnf1m11432_a_at	V$MYT1	V$AHRR	V$SP1F	V$WHZF	V$E2FF	V$HNF4	V$TBPF	V$YY1F	V$RORA	V$ETSF	U$NRF2
UCP2		AK025742	208998_at	gnf1m15224_at	V$EGRF	V$SP1F	V$ZBPF
UCP3		NM_003356	219827_at	gnf1m00687_at	V$GKLF	V$SRFF	V$PAX6	V$EBOX	V$HIFF	V$NKXH	V$TALE	V$AREB	V$RORA	V$SORY	V$NFKB	has mito TFs but in 0.04 but in weird locations.
VDAC1		AK122953	212038_s_at	gnf1m02917_a_at	V$ETSF	V$ZBPF	V$EGRF	V$STAF	V$EBOX	V$AHRR	V$NRF1	V$NRF1	V$CREB	V$EBOR	V$HIFF	V$HESF	V$SP1F	V$PLAG	V$MINI	V$REBV	V$RARF	V$RORA	V$EREF	V$AP2F	V$CDEF
YME1L1		NM_139312	201352_at	gnf1m11993_a_at	V$AREB	V$ETSF	U$NRF2	V$IRFF	V$GKLF	V$TEAF

## Sheet: SEL
Transcription Factor families and the parameters used in the Sel mode
Matrix Family	Core similarity	Matrix Similarity
V$EREF	0.75	Opt.-0.04
V$NRF1	0.75	Opt.-0.05
U$NRF2	0.75	Opt.-0.05
U$T3R	0.75	Opt.-0.10
V$CREB	0.75	Opt.-0.02
V$EBOX	0.75	Opt.-0.02
V$ECAT	0.75	Opt.-0.02
V$EGRF	0.75	Opt.-0.02
V$ETSF	0.75	Opt.-0.02
V$HESF	0.75	Opt.-0.04
V$HIFF	0.75	Opt.-0.04
V$NFKB	0.75	Opt.-0.04
V$NKXH	0.75	Opt.-0.04
V$PCAT	0.75	Opt.-0.04
V$PERO	0.75	Opt.-0.04
V$RORA	0.75	Opt.-0.04
V$SF1F	0.75	Opt.-0.04
V$SP1F	0.75	Opt.-0.02
V$STAF	0.75	Opt.-0.03
V$TBPF	0.75	Opt.-0.04
V$YY1F	0.75	Opt.-0.04
V$ZBPF	0.75	Opt.-0.04
V$ZF5F	0.75	Opt.-0.04

## Sheet: Conserv TFBS Sel
Gene Symbol	OXPHOS	UGRepAcc	Human U133A+GNF	Mouse GNF	Human Chimp	Human Mouse	Human rat	Human Dog	Human Chicken	Chimp Mouse	Mouse-Rat	Mouse Dog	Mouse Chicken	Rat Chicken	Rat Chicken	CG	TFBS relative to TSS	TFBS		NRF1	NRF2	YY1	ERRA	NRF1	NRF2	YY1	ERRA	Families of TFBS conserved across human, mouse and rat promoters
NDUFA1	Complex I	BM918631	202298_at	gnf1m03690_a_at		68	67				83						Y	y	NDUFA1					0	0	0	1	V$ETSF	V$EVI1	V$RBPF	V$NKXH	V$AIRE	V$RARF	V$HIFF	V$EBOX	V$HMTB	V$MYOD	V$CP2F	V$HOXF	V$NFKB	V$NRSF	V$DMTF	V$OCT1	V$BRNF	V$GATA	V$HOMF	V$BCL6	V$CLOX	V$VMYB
NDUFA2	Complex I	BF686835	209224_s_at	gnf1m10986_a_at	71	41	41				78						Y	y	NDUFA2					0	0	1	0	V$GATA	V$STAF	V$ZBPF	V$SP1F	V$YY1F		V$ZNFP	V$ECAT
NDUFA3	Complex I	NM_004542.1	218563_at	gnf1m09810_a_at		35	42				82						Y		NDUFA3					0	0	1	1	V$BRNF	V$ZBPF	V$YY1F	V$NKXH	V$STAT	V$RORA	V$RARF	V$EREF	U$T3R
NDUFA4	Complex I	NM_002489.2	217773_s_at	gnf1m16692_at													Y		NDUFA4					1	0	0	0	V$CREB	V$AP1F	V$ETSF	V$HEN1	V$AP4R	V$MYOD	V$HAML	V$P53F	V$NRF1	V$ZF5F	V$HESF	V$AP2F	V$CLOX	V$DMTF	V$XBBF	V$HIFF	V$RORA
NDUFA5	Complex I	NM_005000.2	201304_at	gnf1m05016_a_at	99	31	31				81						Y		NDUFA5					2	0	0	0	V$NRF1	V$NRF1	V$SP1F	V$HOXC	V$RORA	V$FKHD	V$NF1F	U$T3R
NDUFA6	Complex I	NM_002490.3	202001_s_at	gnf1m04786_a_at	90	34	35	7	12	28	71	9	11	12	14	22	Y		NDUFA6					2	0	1	1	V$NRF1	V$NRF1	V$ECAT	V$PCAT	V$YY1F	V$NEUR	V$PLAG	V$HICF	V$E2TF	V$NFKB	V$CREB	V$RORA	U$T3R	V$E4FF	V$STAT	V$ETSF	V$EREF
NDUFA7	Complex I	NM_005001.1	202785_at	gnf1m04285_a_at		44	43				83						Y		NDUFA7					0	1	1	0	V$AHRR	V$HIFF	V$P53F	V$SP1F	V$ECAT	V$HESF	V$MTF1	V$YY1F	V$CREB	V$EBOX	V$TBPF	V$STAF	V$WHZF	V$NFKB	V$ETSF	U$NRF2
NDUFA8	Complex I	NM_014222.2	218160_at	gnf1m10083_a_at	99	53	47				75						Y		NDUFA8					1	0	0	0	V$SORY	V$BRNF	V$ZBPF	V$SP1F	V$NRF1	V$MINI	V$GATA
NDUFA9	Complex I	NM_005002.3	208969_at	gnf1m04489_a_at		50	39				81						Y		NDUFA9					1	0	0	0	V$YY1F	V$BRNF	V$OCT1	V$AP1F	V$STAT	V$NRF1	V$STAF	V$BRAC	V$CREB	V$HIFF	V$TEAF	V$VBPF
NDUFA10	Complex I	NM_004544.2	217860_at	gnf1m26397_a_at	91	22	18				68						Y		NDUFA10					1	0	0	2	V$CREB	V$E4FF	V$HESF	V$MOKF	V$EREF	V$SF1F	V$REBV	V$EBOX	V$EREF	V$MAZF	U$T3R	V$NRF1
NDUFA11	Complex I	NM_175614.2	gnf1h06381_s_at			27	27				69						Y		NDUFA11					2	0	0	0	V$MAZF	V$ECAT	V$PCAT	V$EBOX	V$NRF1	V$NRF1	V$HOXF	V$SP1F	V$SF1F
NDUFAB1	Complex I	NM_005003.2	202077_at			40	43				85						Y		NDUFAB1				1	1	0	1	1	V$STAF	V$ETSF	V$OAZF	V$EGRF	V$WHZF	V$EBOX	V$HESF	V$PAX5	V$MYOD	V$AP1R	V$RORA	V$TBPF	V$YY1F	V$HIFF	V$ZBPF	V$NRF1	V$TR2.01	V$EREF
NDUFAF1	Complex I	NM_016013	204125_at	gnf1m12780_a_at	97	36	34				58						y		NDUFAF1					0	0	0	0	V$SRFF	V$ETSF
NDUFB1	Complex I	NM_004545.3	206790_s_at		98												y		NDUFB1					2	1	1	2	V$STAT	V$IKRS	V$YY1F	V$NRF1	V$EREF	V$RREB	V$NRF1	V$HIFF	V$ETSF	U$NRF2	V$EREF	V$SF1F
NDUFB2	Complex I	NM_004546.2	218200_s_at		97	25	30				79						Y		NDUFB2					1	0	0	1	V$CREB	V$E4FF	V$ETSF	V$EGRF	V$WHZF	V$SF1F	V$STAF	V$P53F	V$SP1F	U$T3R	V$HIFF	V$NRF1	V$EREF
NDUFB3	Complex I	NM_002491.1	203371_s_at	gnf1m04607_s_at	84	48	51				82						Y		NDUFB3					0	1	0	1	V$HOXH	V$TALE	V$CMYB	V$EGRF	V$NF1F	V$NEUR	V$ECAT	V$PCAT	V$AREB	V$ETSF	U$NRF2	V$RORA	V$CREB	V$HOXF	V$EREF
NDUFB4	Complex I	NM_004547.4	218226_s_at	gnf1m09592_a_at	92	39	40	51		28	84	45		42			Y		NDUFB4					2	1	0	2	V$IRFF	V$NRF1	V$NRF1	V$ETSF	U$NRF2	V$EREF	V$EREF	V$RORA	V$TBPF
NDUFB5	Complex I	NM_002492.2	203621_at	gnf1m04473_a_at	95	41	41			42	78						Y		NDUFB5					0	0	1	2	V$CREB	V$YY1F	V$PCAT	V$SMAD	V$RARF	V$RORA	V$EREF	V$EREF	V$SF1F	U$T3R
NDUFB6	Complex I	NM_002493.3, NM_182739.1	203613_s_at	gnf1m31184_at	99	44	53			38	83						Y	X	NDUFB6					1	0	1	0	V$CREB	V$CDEF	V$RORA	V$HEN1	V$AP4R	V$MYOD	V$BEL1	V$EGRF	V$BRNF	V$NRF1	V$YY1F
NDUFB7	Complex I	NM_004146.4	202839_s_at	gnf1m04724_a_at		34	28				73						Y		NDUFB7					2	1	0	1	V$ETSF	U$NRF2	V$OAZF	V$HEN1	V$MINI	V$CP2F	V$E2FF	V$NRF1	V$NRF1	V$EREF	V$HIFF
NDUFB8	Complex I	NM_005004.2	201227_s_at	gnf1m23163_at		41	44				78						Y		NDUFB8					2	0	1	2	V$MEF2	V$TBPF	V$NRF1	V$NRF1	V$EVI1	V$YY1F	V$RBPF	V$AP1R	V$EREF	V$EREF	V$ZF35	V$NKXH	V$EBOX	V$RORA	V$ETSF
NDUFB9	Complex I	NM_005005.1	gnf1h00065_at	gnf1m10406_a_at		42	44				81						Y	y	NDUFB9					0	1	0	0	V$ECAT	V$ETSF	U$NRF2	V$STAF	V$TBPF	V$ZF5F	V$OCT1	V$RORA
NDUFB10	Complex I	NM_004548.1	gnf1h00057_at	gnf1m30034_a_at		31	33	37			71						Y		NDUFB10					2	0	0	1	V$OAZF	V$STAF	V$NRF1	V$NRF1	V$PAX5	V$TEAF	V$EBOX	V$HESF	V$HIFF	V$PAX1	V$EREF	V$RORA
NDUFB11	Complex I	BQ278575	218320_s_at	gnf1m09625_s_at													Y		NDUFB11					0	0	1	0	V$TALE	V$AIRE	V$CDEF	V$PAX3	V$ECAT	V$PCAT	V$COMP	V$PBXC	V$GLIF	V$TBPF	V$GKLF	V$LEFF	V$IRFF	V$SNAP	V$SP1F	V$E2FF	V$ZBPF	V$EGRF	V$CREB	V$YY1F
NDUFC1	Complex I	NM_002494.2	203478_at		98	55				56							Y		NDUFC1					0	0	1	2	V$MOKF	V$NRSF	V$RORA	V$EREF	V$EREF	V$LEFF	V$YY1F	V$EGRF	V$HESF	U$T3R
NDUFC2	Complex I	NM_004549	218101_s_at	gnf1m04403_a_at		48	52				71						Y		NDUFC2					0	1	0	0	V$TBPF	V$ETSF	V$EGRF	V$SP1F	V$PBXC	V$INSM	U$NRF2	V$HIFF	V$ZBPF
NDUFS1	Complex I	NM_005006.5	203039_s_at	gnf1m06544_a_at	98	60	62		22		80		26		28		Y		NDUFS1					0	1	1	2	V$MOKF	V$ETSF	V$TBPF	V$SRFF	V$PERO	V$HNF4	V$COUP	V$EREF	V$EREF	V$GKLF	V$RORA	V$BRNF	V$HNF1	V$LHXF	V$RBIT	V$HOMF	V$HOXF	V$SP1F	V$DEAF	V$NFKB	V$SORY	V$YY1F
NDUFS2	Complex I	NM_004550.3	201966_at	gnf1m07261_a_at	89	52	36										Y		NDUFS2					0	0	1	0	V$ETSF	V$DMTF	V$YY1F	V$MYOD	V$NKXH	V$ZF5F
NDUFS3	Complex I	BG115841	201740_at	gnf1m29977_a_at													Y		NDUFS3					0	1	1	1	V$XBBF	V$VMYB	V$AREB	V$SP1F	V$RREB	V$ZBPF	V$EGRF	V$GABF	V$ETSF	V$EREF	V$MOKF	V$ZF35	V$YY1F	U$NRF2	V$RORA	V$SF1F
NDUFS4	Complex I	NM_002495.1	209303_at	gnf1m11225_a_at	97	66	67	60	14	67	88	51		58			Y		NDUFS4					0	1	1	0	V$NFAT	V$AP4R	V$BRNF	V$NKXH	V$MYOD	V$FKHD	V$ETSF	V$YY1F	V$NEUR	V$TALE	V$WHZF	V$RORA	V$SP1F	U$NRF2	V$HIFF	V$CREB	V$ZBPF	V$EBOX
NDUFS5	Complex I	CD385254	201757_at	gnf1m10326_a_at	99	24	26			32	72						y		NDUFS5					0	0	0	1	V$FKHD	V$HOXF	V$EGRF	V$ETSF	V$EREF
NDUFS6	Complex I	NM_004553.2	203606_at	gnf1m31196_a_at		38		35	20			32	23			22	Y		NDUFS6					2	0	1	1	V$NRF1	V$NRF1	V$YY1F	V$RORA	V$CMYB	V$VMYB	V$EREF
NDUFS7	Complex I	NM_024407.3	211752_s_at	gnf1m05427_a_at	80	50	47				80						Y		NDUFS7					1	0	1	0	V$HNF4	V$GATA	V$VMYB	V$RORA	V$NRF1	V$TEAF	V$DEAF	V$LTUP	V$FKHD	V$IRFF	V$ETSF	V$BARB	V$PCAT	V$HAML	V$MINI	V$EKLF	V$GLIF	V$YY1F	V$EGRF	V$ZBPF
NDUFS8	Complex I	NM_002496.1	203190_at	gnf1m10209_a_at		41	37				85						Y		NDUFS8					1	0	1	1	V$ETSF	V$NRSF	V$YY1F	V$MYT1	V$ECAT	V$PCAT	V$SF1F	V$NRF1	V$NKXH	V$SP1F	V$HOXF	V$HOMF	V$EREF
NDUFV1	Complex I	NM_007103.2	208714_at	gnf1m06025_a_at	95	47	46				74						y		NDUFV1					0	0	0	0	V$HOMF	V$NKXH	V$TEAF	V$CREB	V$ETSF	V$E2FF	V$HOXH	V$TALE	V$HMTB	V$SP1F	V$RORA
NDUFV2	Complex I	NM_021074.1	202941_at	gnf1m28713_a_at	97	45	40	65	23		82		17		22		Y		NDUFV2					2	0	1	0	V$STAF	V$NRF1	V$NRF1	V$ZF5F	V$P53F	V$GREF	V$HNF4	V$EGRF	V$PCAT	V$YY1F
NDUFV3	Complex I	NM_021075		gnf1m16228_a_at													Y		NDUFV3					0	0	0	0	V$PCAT	V$ZBPF	V$ZF5F	V$RORA
DAP13	Complex I	NM_018838.3	gnf1h00316_s_at	gnf1m00423_a_at		35	16				43						Y		DAP13					2	0	0	2	V$NRF1	V$NRF1	V$SP1F	V$EBOX	V$HIFF	V$BCL6	V$STAT	V$EREF	V$EREF	V$SF1F	V$RORA
GRIM19	Complex I	NM_015965.3	220864_s_at	gnf1m04306_a_at		53	51	58			88	46		47			Y		GRIM19					0	1	1	1	V$ZBPF	V$SP1F	V$AP2F	V$AP1R	V$AP1F	V$ETSF	U$NRF2	V$P53F	V$RXRF	V$EGRF	V$STAF	V$YY1F	V$EREF	V$NKXH
PDCD8	Complex I	NM_004208	205512_s_at	gnf1m10534_a_at	95	56	63	71		47	80	53		57			y		PDCD8					2	1	0	2	V$NRF1	V$NRF1	V$ECAT	V$EGRF	V$ZBPF	V$IRFF	V$DEAF	V$ETSF	U$NRF2	V$MINI	V$DICE	V$EREF	V$EREF	V$XBBF	V$RORA	V$CHRF		V$PCAT	V$SF1F	V$HIFF
MLRQ	Complex I		218484_at														t		MLRQ					0	0	0	0	TOO MANY. Posible noise
SDHA	Complex II	AK131478	222021_x_at	gnf1m15869_a_at													y		SDHA					2	0	0	2	V$GLIF	V$NRF1	V$NRF1	V$EGRF	V$P53F	V$INSM	V$EREF	V$EREF	V$RORA	V$STAF	V$EBOX	U$T3R
SDHB	Complex II	BQ073692	202675_at	gnf1m04313_a_at		36	39				80						y		SDHB	3	3			2	1	1	2	V$ZBPF	V$SP1F	V$NRF1	V$NRF1	V$EBOX	V$P53F	V$ETSF	U$NRF2	V$CDEF	V$EKLF	V$MAZF	V$CREB	V$E4FF	V$YY1F	V$MYOD	V$EREF	V$EREF	V$RORA
SDHC	Complex II	BQ899032	215088_s_at														Y		SDHC					0	0	1	0	V$SP1F	V$CREB	V$ETSF	V$YY1F	V$EBOX	V$E4FF	V$MOKF	V$ZBPF	V$RORA
SDHD	Complex II	BF131606	202026_at	gnf1m00021_a_at													Y		SDHD					1	1	1	2	V$AREB	V$EBOX	V$ETSF	U$NRF2	V$RORA	V$EREF	V$HNF4	V$EREF	V$SF1F	V$YY1F	V$FKHD	V$NRF1	V$NFKB	U$T3R
UQCR	Complex III	BF341533	202090_s_at	gnf1m04631_s_at		32											Y		UQCR					2	1	0	0	V$ETSF	U$NRF2	V$NRF1	V$NRF1
UQCRC1	Complex III	L16842	201903_at	gnf1m00764_a_at													Y		UQCRC1					2	0	1	1	V$EGRF	V$NRF1	V$NRF1	V$EVI1	V$YY1F	V$NEUR	V$MZF1	V$RBPF	V$IKRS	V$RORA	V$SP1F	V$MAZF	V$CMYB	V$VMYB	V$EREF	U$T3R
UQCRC2	Complex III	AK094006	212600_s_at	gnf1m17775_a_at													y		UQCRC2					0	0	0	1	V$STAF	V$EREF	V$EREF	V$RORA	V$GATA	V$SATB	V$ATBF	V$STAT
UQCRB	Complex III	BC041005	205849_s_at	gnf1m04881_s_at		34	36				74						y		UQCRB					2	0	1	2	V$HOXF	V$HOMF	V$NKXH	V$NRF1	V$NRF1	V$STAF	V$EREF	V$HNF4	V$YY1F	V$EREF
UQCRFS1	Complex III	BM912157	208909_at	gnf1m04655_a_at		57	51	50	27		82	38	31	42	26	33	y		UQCRFS1					2	1	1	1	V$SNAP	V$EGRF	V$ETSF	V$CREB	V$RORA	V$VMYB	V$E2FF	V$DEAF	V$REBV	V$EBOX	V$NOLF	V$EKLF	V$MINI	V$NRF1	V$NRF1	V$ZF5F	V$HICF	V$LEFF	V$EREF	U$NRF2	V$YY1F	V$P53F
UQCRH	Complex III	BF127835	202233_s_at	gnf1m11241_a_at															UQCRH					2	1	1	0	V$MAZF	V$ZBPF	V$RREB	V$NRF1	V$NRF1	V$NOLF	V$PLAG	V$CREB	V$HIFF	V$HESF	V$XBBF	V$E4FF	V$ZF5F	V$YY1F	V$GLIF	V$AP2F	V$HOXH	V$RORA	V$CLOX	V$ETSF	U$NRF2	V$DMTF
HSPC051	Complex III	AF161536	218190_s_at														Y		HSPC051					2	0	0	2	V$GATA	V$XBBF	V$OCT1	V$NRF1	V$NRF1	V$ZBPF	V$PAX5	V$RORA	V$EREF	V$HNF4	V$EREF	V$SF1F	V$COUP	V$SP1F
QP-C	Complex III	NM_014402	201568_at	gnf1m04487_at													Y		QP-C					1	1	0	1	V$SP1F	V$NFKB	V$STAT	V$ETSF	V$CREB	V$RBPF	V$IKRS	V$EBOX	V$HESF	U$NRF2	V$EREF	V$NRF1
CYC1	Complex III	BC020566	201066_at	gnf1m04592_a_at													Y		CYC1					1	0	1	2	V$STAF	V$YY1F	V$AP2F	V$AREB	V$EREF	V$EREF	V$RORA	V$RARF	V$ZBPF	V$MZF1	V$HESF	V$SF1F	V$NRF1	V$HIFF
BCS1L	Complex III	BC000416	207618_s_at	gnf1m09757_a_at													Y		BCS1L					0	1	0	0	V$MYT1	V$GABF	V$EKLF	V$ETSF	V$ZBPF	V$SP1F	V$PBXC	U$NRF2
SURF1	Complex IV	BM923055	204295_at	gnf1m10567_a_at													Y		SURF1			6		0	1	1	0	V$ZBPF	V$EGRF	V$OAZF	V$ETSF	U$NRF2	V$YY1F
CYB5-M	Complex IV	AB009282	201633_s_at	gnf1m12984_a_at													Y		CYB5-M				1	0	0	0	0	V$ECAT	V$PBXC	V$PCAT	V$CREB	V$TEAF	V$ETSF	V$VBPF	V$IRFF	V$MAZF	V$HNF4
COX4I1	Complex IV	AK027136	202698_x_at	gnf1m10956_a_at	67	50	54				75								COX4I1		10,20			0	1	0	2	V$ETSF	V$ZF35	V$TEAF	V$AP1R	V$CREB	V$DEAF	U$NRF2	V$DICE	V$CMYB	V$MYOD	V$RORA	V$EREF	V$EREF	V$SF1F	V$COUP	V$ZF5F	V$E4FF
COX4I2	Complex IV	CR594972	gnf1h00848_at	gnf1m05784_a_at													Y		COX4I2					0	0	0	0	V$TEAF	V$ETSF	V$NFKB	V$ZBPF	V$RORA	V$TBPF	V$HIFF	V$HOXF	V$NKXH	V$HOMF
COX5a	Complex IV	BM911641	203663_s_at	gnf1m10850_a_at													y		COX5a		20			0	1	0	2	V$EGRF	V$SP1F	V$MTF1	V$MOKF	V$EREF	V$EREF	V$RARF	V$MINI	V$EBOX	V$AP2F	V$ETSF	U$NRF2	V$MYOD	V$NEUR	V$GREF
COX5b	Complex IV	BM912880	211025_x_at	gnf1m28591_at													YY		COX5b	19	8,20	7	14	2	1	0	2	V$EGRF	V$NRF1	V$NRF1	V$ETSF	V$NFKB	V$SP1F	V$STAT	U$NRF2	V$XBBF	V$SF1F	V$MYT1	V$RARF	V$RORA	V$EREF	V$EREF
COX6A1	Complex IV	BM704057	200925_at	gnf1m00291_s_at													y		COX6A1	4,18	4,18,20	4		2	1	1	0	V$NRF1	V$NRF1	V$SP1F	V$ZBPF	V$EGRF	V$ETSF	U$NRF2	V$YY1F	V$CP2F	V$HESF	V$CHRE
COX6A2	Complex IV	BM712970	206353_at	gnf1m02143_a_at													y		COX6A2					0	0	0	0	V$MYOD	V$AP4R	V$MEF2	V$AREB	V$COMP	V$ECAT	V$PCAT	V$MZF1	V$ETSF	V$NKXH	V$EBOX
COX6B1	Complex IV	COX6B1	201441_at	gnf1m04618_a_at													Y		COX6B1		20			0	1	0	2	V$ECAT	V$ETSF	U$NRF2	V$EREF	V$EREF	V$CREB	V$EBOR	V$RORA	V$SP1F
COX6B2	Complex IV	AK057427		gnf1m19018_a_at													Y		COX6B2					0	0	0	0	V$NFKB	V$TBPF	V$ZBPF	V$EGRF	V$SP1F	V$MAZF	V$PAX2	V$ECAT	V$PCAT	V$NF1F	V$AP2F	V$HNF4	V$ETSF	V$VMYB	V$CMYB
COX6C	Complex IV	BC000187	201754_at	gnf1m10344_a_at													y		COX6C		20			2	1	0	2	V$TBPF	V$LHXF	V$NRF1	V$NRF1	V$IRFF	V$ETSF	V$EREF	V$EREF	V$RORA	V$SF1F	U$NRF2
COX7A1	Complex IV	BM726594	204570_at	gnf1m12249_a_at															COX7A1					0	0	0	0	no homologues in Mm and Rn
COX7A2	Complex IV	BF210089	201597_at	gnf1m11123_a_at													y		COX7A2	13	13,20			0	1	0	1	V$OCT1	V$ETSF	V$CMYB	V$AP1F	V$SF1F	V$RORA	U$NRF2	V$EREF		V$HNF4
COX7A2L	Complex IV	AK130281	201256_at	gnf1m11174_a_at													Y		COX7A2L				12	2	0	0	2	V$SMAD	V$EGRF	V$PLAG	V$SP1F	V$NRF1	V$NRF1	V$MOKF	V$CMYB	V$MYT1	V$PAX6	V$EREF	V$EREF	V$SF1F
COX7B	Complex IV	BF240399	202110_at	gnf1m04504_s_at													Y		COX7B		20			0	0	0	0	V$RBPF	V$IKRS	V$OCT1	V$CLOX	V$E2FF	V$SF1F	V$GATA	V$STAT
COX7C	Complex IV	CR599916	201134_x_at	gnf1m08858_a_at													Y		COX7C		5,20	5		0	1	0	2	V$MYOF	V$STAT	V$RBPF	V$STAF	V$GKLF	V$RORA	V$ETSF	V$PLAG	V$EREF	V$EREF	U$NRF2
COX8A	Complex IV	BM919236	201119_s_at	gnf1m23061_x_at	#REF!												y		COX8A		20			0	1	1	2	V$SORY	V$PCAT	V$BCL6	V$CREB	V$TCFF	V$ETSF	V$YY1F	V$RORA	V$EREF	V$EREF	V$SF1F	V$AP2F	U$NRF2
COX8B	Complex IV			gnf1m00966_a_at															COX8B					0	0	0	0	NOT IN Hs
COX8C	Complex IV	AY161004		gnf1m30974_a_at													y		COX8C					2	0	0	0	V$NRF1	V$NRF1	V$CP2F	V$AP4R	V$EKLF	V$MYOD
COX10	Complex IV	NM_001303	203858_s_at	gnf1m00625_a_at													Y		COX10					0	1	1	0	V$ETSF	U$NRF2	V$YY1F	V$NEUR	V$ZF5F	V$STAF	V$SORY	V$EBOX	V$RORA	V$COUP
COX11	Complex IV	AK124809	211727_s_at														Y		COX11					0	0	0	0	V$SMAD	V$AHRR	V$MYOD	V$EGRF	V$DMTF	V$BNCF	V$HIFF	V$STAF	V$P53F	V$GATA	V$ZFIA	V$PAX6	V$SRFF
COX15	Complex IV	BX537557	219547_at	gnf1m27520_at													y		COX15					1	1	0	0	V$ZBPF	V$OAZF	V$ETSF	V$E2FF	U$NRF2	V$AREB	V$IRFF	V$OCTP	V$EBOX	V$NRF1	V$SF1F	V$RORA
COX17	Complex IV	NM_005694	203880_at	gnf1m04201_a_at													Y		COX17					1	1	0	0	V$HESF	V$ETSF	U$NRF2	V$SP1F	V$ZNFP	V$NRF1	V$HESF	V$P53F
OXA1L	Complex IV	BX248001	208717_at	gnf1m28832_a_at													Y		OXA1L					2	1	1	1	V$HOXF	V$NRF1	V$NRF1	V$E2FF	V$ETSF	V$STAT	V$YY1F	V$PAX5	V$RORA	V$EBOX	V$HIFF	U$NRF2	V$EREF	V$P53F
SCO1	Complex IV	AF026852	gnf1h00058_at																SCO1					0	0	0	0	no homologues in Mm and Rn
SCO2	Complex IV	BQ231362	205241_at	gnf1m23397_s_at															SCO2					0	0	0	0	no homologues in Mm and Rn
HCCS	Complex IV	CR749578	203745_at	gnf1m23522_at													y		HCCS					0	1	0	0	V$STAT	V$ETSF	V$NFKB	U$NRF2	V$SP1F
CYCs	Complex IV	NM_018947	208905_at	gnf1m10948_a_at													y		CYCs	9			1,2,15	1	0	0	2	V$RORA	V$RARF	V$PERO	V$HNF4	V$CREB	V$E4FF	V$CEBP	V$ZF5F	V$ZFIA	V$ECAT	V$PCAT	V$HIFF	V$GREF	V$EREF	V$EREF	V$NRF1	V$P53F	V$SF1F
ATP5A1	Complex V	CR627211	213738_s_at	gnf1m00838_a_at													y		ATP5A1					0	1	1	2	areb	V$EBOX	V$HIFF	V$HAML	V$RORA	V$MYT1	V$SP1F	V$ETSF	U$NRF2	V$DEAF	V$YY1F	V$EREF	V$EREF	V$TALE	V$PAX5
ATP5B	Complex V	BG177099	201322_at	gnf1m03473_a_at													y		ATP5B				1,2,15	0	0	1	2	V$EREF	V$EREF	V$E4FF	V$ECAT	V$HOXF	V$NKXH	V$HOMF	V$MOKF	V$DEAF	V$ETSF	V$DMTF	V$RORA	V$RARF	V$SF1F	V$P53F	V$YY1F
ATP5C1	Complex V	BF131627	205711_x_at	gnf1m03991_s_at													Y		ATP5C1					2	1	0	0	V$NKXH	V$RP58	V$AP4R	V$SF1F	V$ETSF	V$SP1F	V$MAZF	V$NRF1	V$NRF1	V$RORA	V$GREF	V$HAND	U$NRF2	V$MYOD
ATP5D	Complex V	BC050458	213041_s_at	gnf1m04470_a_at													y		ATP5D					2	0	0	0	V$STAF	V$NRF1	V$NRF1	V$WHZF	V$AP4R	V$NEUR	V$RP58	V$EGRF	V$HESF
ATP5E	Complex V	CR595852	217801_at	gnf1m11202_a_at													y		ATP5E					0	1	1	0	V$ECAT	V$PCAT	V$PBXC	V$SP1F	V$ETSF	U$NRF2	V$AREB	V$YY1F
ATP5F1	Complex V	BM917376	211755_s_at	gnf1m13826_a_at													y		ATP5F1					0	1	1	1	V$NFKB	V$RREB	V$AP2F	V$PLAG	V$ETSF	V$EBOX	V$HIFF	V$CHRE	V$ZBPF	V$MAZF	V$E2FF	V$HAND	V$YY1F	V$GLIF	V$RORA	V$EREF	U$NRF2
ATP5G1	Complex V	BF569083	208972_s_at	gnf1m10550_a_at		62	61				88						n		ATP5G1					1	0	1	1	V$STAF	V$EGRF	V$SF1F	V$YY1F	V$ECAT	V$PAX6	V$NFKB	V$ETSF	V$PCAT	V$EBOX	V$HIFF	V$OAZF	V$EKLF	V$BARB	V$RXRF	V$EREF	V$MYOD	V$AREB	V$RREB	V$CLOX	V$ATBF	V$CART
ATP5G2	Complex V	CR593432	208764_s_at	gnf1m04977_s_at															ATP5G2					2	1	0	0	V$NRF1	V$NRF1	V$ETSF	U$NRF2	V$ZBPF	V$EVI1
ATP5G3	Complex V	BF670597	207507_s_at	gnf1m09977_a_at													Y		ATP5G3					2	0	0	2	V$HOXF	V$ECAT	V$HOXH	V$MYT1	V$XBBF	V$RORA	V$EREF	V$EREF	V$SF1F	V$DMTF	V$NRF1	V$NRF1	V$EGRF	V$ZBPF	V$HESF
ATP5H	Complex V	BU754005	210149_s_at	gnf1m05215_x_at													Y		ATP5H					0	1	1	0	V$PLAG	V$EGRF	V$MAZF	V$ZBPF	V$SP1F	V$HEN1	V$YY1F	V$AP2F	V$ETSF	U$NRF2	V$MOKF	V$VMYB	V$RORA
ATP5J	Complex V	AK056079	202325_s_at	gnf1m10610_a_at													Y		ATP5J					2	1	0	0	V$EGRF	V$MAZF	V$SP1F	V$ZBPF	V$PLAG	V$PAX8	V$SNAP	V$CLOX	V$ETSF	V$FKHD	V$AP2F	V$AHRR	V$NRF1	V$NRF1	V$ZF5F	V$MZF1	V$VMYB	V$NFKB	U$NRF2	V$NOLF	V$BARB	V$PERO
ATP5J2	Complex V	AK123419	202961_s_at	gnf1m03972_x_at		32											y		ATP5J2					1	0	1	2	V$HOXF	V$CP2F	V$STAF	V$WHZF	V$HOXH	V$RARF	V$EREF	V$EREF	V$RORA	V$BRAC	V$NRF1	V$YY1F
ATP5I	Complex V	BQ716429	209492_x_at	gnf1m30137_s_at													Y		ATP5I					2	1	0	1	V$NRF1	V$NRF1	V$ETSF	U$NRF2	V$RORA	V$EVI1	V$SF1F	V$SP1F	V$EREF
ATP5L	Complex V	BC015128	207573_x_at	gnf1m10841_x_at													y		ATP5L					2	1	0	2	V$NRF1	V$NRF1	V$ETSF	V$RORA	V$EREF	V$EREF	V$COUP	V$PAX5	V$DEAF	V$ZF5F	U$NRF2
ATP5O	Complex V	BF965152	200818_at	gnf1m09843_a_at													y		ATP5O				14	2	0	1	1	V$STAF	V$NRF1	V$NRF1	V$RORA	V$YY1F	V$NEUR	V$NFKB	V$HOXF	V$TBPF	V$MEF2	V$FKHD	V$PERO	V$COUP	V$EREF	V$SP1F	V$SF1F
ATPAF1	Complex V	BC071731	gnf1h07834_s_at	gnf1m19426_at													Y		ATPAF1					2	0	1	0	V$IRFF	V$ZF5F	V$STAF	V$NOLF	V$MOKF	V$ETSF	V$NRF1	V$NRF1	V$MYOD	V$NEUR	V$MTF1	V$ZBPF	V$CDEF	V$IKRS	V$EVI1	V$EGRF	V$AREB	V$EBOX	V$YY1F	V$SF1F
ATPAF2	Complex V	BC004114	213057_at	gnf1m06503_a_at													y		ATPAF2					2	1	1	0	V$RXRF	V$ECAT	V$NFKB	V$NRF1	V$NRF1	V$ETSF	V$EBOX	V$HIFF	V$STAF	V$EGRF	V$SP1F	V$PAX3	V$COMP	V$HOXC	V$PBXC	V$INSM	V$BRAC	V$YY1F	V$RREB	V$AREB	V$IRFF	U$NRF2
ATP5S	Complex V	AF390029	206992_s_at	gnf1m05002_a_at															ATP5S					0	0	0	0	V$ZBPF	V$SP1F	V$EGRF	V$MINI	V$ECAT	V$PCAT	V$ZF5F	V$GLIF
ATPIF1	Complex V	BC009677	218671_s_at	gnf1m00841_a_at													Y		ATPIF1					1	1	1	0	V$MAZF	V$EGRF	V$ZFIA	V$NRSF	V$DMTF	V$ETSF	U$NRF2	V$HNF4	V$SP1F	V$YY1F	V$NRF1	V$ECAT	V$PCAT
[truncated: 14 more columns]
