# Supplementary material for: Transcriptional co-expression and co-regulation of genes coding for components of the oxidative phosphorylation system
Source: BMC Genomics. 2008 Jan 14;9:18. doi: 10.1186/1471-2164-9-18 (PMC2268925; doi:10.1186/1471-2164-9-18)
Supplement: Additional file 10 — Prediction of core promoters vs. experimentally identified. The table compares promoter elements identified experimentally (left column) with the predicted in this study (right column). [file 1471-2164-9-18-S10.xls]

## Sheet: Description
The table compares promoter elements identified experimentally (left column) with the predicted in this study (right column)
The References of the studies described are listed below the table.

## Sheet: promoter mapping
			Experimentally Verified				DialignTF (Hs, Mm, Rn)
	Symbol	Hs. Acc Number	NRF1	NRF2	YY1	ERRA	NRF1	NRF2	YY1	ERRA
Complex I	NDUFA1	BM918631								+
	NDUFA2	BF686835							+
	NDUFA3	CD248715							+	+
	NDUFA4	NM_002489					+
	NDUFA5	NM_005000					+
	NDUFA6	NM_002490					+		+	+
	NDUFA7	BM545518						+	+
	NDUFA8	BM464397					+
	NDUFA9	BM546373					+
	NDUFA10	AB209440					+			+
	NDUFA11	AY726561					+
	NDUFAB1	BQ646109				Rn1	+		+	+
	NDUFAF1	NM_016013
	NDUFB1	AK055348					+	+	+	+
	NDUFB2	AK098095					+			+
	NDUFB3	BM552702						+		+
	NDUFB4	BM919388					+	+		+
	NDUFB5	BX648034							+	+
	NDUFB6	AK098413					+		+
	NDUFB7	BQ058291					+	+		+
	NDUFB8	BM923464					+		+	+
	NDUFB9	BU180150						+
	NDUFB10	BQ278464					+			+
	NDUFB11	BQ278575							+
	NDUFC1	BU588561							+	+
	NDUFC2	NM_004549						+
	NDUFS1	BC030833						+	+	+
	NDUFS2	CR601041							+
	NDUFS3	BG115841						+	+	+
	NDUFS4	AB062482						+	+
	NDUFS5	CD385254								+
	NDUFS6	BM919105					+		+	+
	NDUFS7	AK127759					+		+
	NDUFS8	AK002110			Hs21		+		+	+
	NDUFV1	AK055875
	NDUFV2	BM913384					+		+
	NDUFV3	NM_021075
	DAP13	BM543134					+			+
	GRIM19	BM809498						+	+	+
	MLRQ	NM_020142
	PDCD8	NM_004208					+	+		+
Complex II	SDHA	AK131478					+			+
	SDHB	BQ073692	Mm3	Mm3			+	+	+	+
	SDHC	BQ899032							+
	SDHD	BF240727					+	+	+	+
Complex III	UQCR	NM_006830					+	+
	UQCRB	BC041005					+		+	+
	UQCRC1	L16842					+		+	+
	UQCRC2	AK094006								+
	UQCRFS1	BM912157					+	+	+	+
	UQCRH	NM_006004					+	+	+
	BCS1L	AK096210						+
	CYC1	BF569085					+		+	+
	HSPC051	BF965131					+			+
	QP-C	BQ068069					+	+		+
Complex IV	COX4I1	BC047869		Rn10,20				+		+
	COX4I2	CR594972
	COX5a	BU150928		Rn20				+		+
	COX5b	BM912880	Hs19	Hs8, Rn20	Mm7	Mm14	+	+		+
	COX6A1	BQ433343	Hs4, Rn18	Hs4,Rn18,20	Hs4		+	+	+
	COX6A2	BP317375
	COX6B1	CD517959		Rn20				+		+
	COX6B2	AK057427
	COX6C	AK128382		Rn20			+	+		+
	COX7A1	CD299556
	COX7A2	BQ214619	Bt13	Bt13, Rn20				+		+
	COX7A2L	AK130281				Hs12	+			+
	COX7B	BG179412		Rn20
	COX7C	CR599916		Bt5, Rn20	Bt5			+		+
	COX8A	CD555987		Rn20				+	+	+
	COX8C	BC030114					+
	COX10	NM_001303						+	+
	COX11	AK124809
	COX15	BX537557					+	+
	COX17	NM_005694					+	+
	CYB5-M	BX647922				Rn1
	CYCS	NM_018947	Rn9			Hs2,15,Rn1	+			+
	HCCS	NM_005333						+
	OXA1L	BX248001					+	+	+	+
	SCO1	AF026852
	SURF1	BM923055			Hs6			+	+
Complex V	ATP5A1	NM_001001937						+	+	+
	ATP5B	BG177099				Hs2,15,Rn1			+	+
	ATP5C1	BF131627					+	+
	ATP5D	BM917488					+
	ATP5E	NM_001001977						+	+
	ATP5F1	NM_001688						+	+	+
	ATP5G1	BF569083					+		+	+
	ATP5G2	CR593432					+	+
	ATP5G3	BM551202					+			+
	ATP5H	NM_006356						+	+
	ATP5I	BU858880					+	+		+
	ATP5J	CF993935					+	+
	ATP5J2	AK123419					+		+	+
	ATP5L	BF698866					+	+		+
	ATP5O	BF965152				Mm14	+		+	+
	ATP5S	BC011549
	ATPAF1	NM_022745					+		+
	ATPAF2	NM_145691					+	+	+
	ATPIF1	NM_178191					+	+	+
References	Species
[1]	rat	Huss JM, Torra IP, Staels B, Giguere V, Kelly DP: Estrogen-related receptor alpha directs peroxisome proliferator-activated receptor alpha signaling in the transcriptional control of energy metabolism in cardiac and skeletal muscle. Mol Cell Biol 2004, 24(20):9079-9091.
[2]	human	Laganiere J, Tremblay GB, Dufour CR, Giroux S, Rousseau F, Giguere V: A polymorphic autoregulatory hormone response element in the human estrogen-related receptor alpha (ERRalpha) promoter dictates peroxisome proliferator-activated receptor gamma coactivator-1alpha control of ERRalpha expression. J Biol Chem 2004, 279(18):18504-18510.
[3]	mouse	Au HC, Scheffler IE: Promoter analysis of the human succinate dehydrogenase iron-protein gene--both nuclear respiratory factors NRF-1 and NRF-2 are required. Eur J Biochem 1998, 251(1-2):164-174.
[4]	human	Wong-Riley M, Guo A, Bachman NJ, Lomax MI: Human COX6A1 gene: promoter analysis, cDNA isolation and expression in the monkey brain. Gene 2000, 247(1-2):63-75.
[5]	bovine	Seelan RS, Grossman LI: Structural organization and promoter analysis of the bovine cytochrome c oxidase subunit VIIc gene. A functional role for YY1. J Biol Chem 1997, 272(15):10175-10181.
[6]	human	Cole EG, Gaston K: A functional YY1 binding site is necessary and sufficient to activate Surf-1 promoter activity in response to serum growth factors. Nucleic Acids Res 1997, 25(18):3705-3711.
[7]	mouse	Basu A, Lenka N, Mullick J, Avadhani NG: Regulation of murine cytochrome oxidase Vb gene expression in different tissues and during myogenesis. Role of a YY-1 factor-binding negative enhancer. J Biol Chem 1997, 272(9):5899-5908.
[8]	human	Virbasius JV, Virbasius CA, Scarpulla RC: Identity of GABP with NRF-2, a multisubunit activator of cytochrome oxidase expression, reveals a cellular role for an ETS domain activator of viral promoters. Genes Dev 1993, 7(3):380-392.
[9]	rat	Herzig RP, Scacco S, Scarpulla RC: Sequential serum-dependent activation of CREB and NRF-1 leads to enhanced mitochondrial respiration through the induction of cytochrome c. J Biol Chem 2000, 275(17):13134-13141.
[10]	rat	Virbasius JV, Scarpulla RC: Transcriptional activation through ETS domain binding sites in the cytochrome c oxidase subunit IV gene. Mol Cell Biol 1991, 11(11):5631-5638.
[11]	human	Gleyzer N, Vercauteren K, Scarpulla RC: Control of mitochondrial transcription specificity factors (TFB1M and TFB2M) by nuclear respiratory factors (NRF-1 and NRF-2) and PGC-1 family coactivators. Mol Cell Biol 2005, 25(4):1354-1366.
[12]	human	Watanabe T, Inoue S, Hiroi H, Orimo A, Kawashima H, Muramatsu M: Isolation of estrogen-responsive genes with a CpG island library. Mol Cell Biol 1998, 18(1):442-449.
[13]	bovine	Seelan RS, Gopalakrishnan L, Scarpulla RC, Grossman LI: Cytochrome c oxidase subunit VIIa liver isoform. Characterization and identification of promoter elements in the bovine gene. J Biol Chem 1996, 271(4):2112-2120.
[14]	mouse	Mootha VK, Handschin C, Arlow D, Xie X, St Pierre J, Sihag S, Yang W, Altshuler D, Puigserver P, Patterson N et al: Erralpha and Gabpa/b specify PGC-1alpha-dependent oxidative phosphorylation gene expression that is altered in diabetic muscle. Proc Natl Acad Sci U S A 2004, 101(17):6570-6575.
[15]	human	Schreiber SN, Emter R, Hock MB, Knutti D, Cardenas J, Podvinec M, Oakeley EJ, Kralli A: The estrogen-related receptor alpha (ERRalpha) functions in PPARgamma coactivator 1alpha (PGC-1alpha)-induced mitochondrial biogenesis. Proc Natl Acad Sci U S A 2004, 101(17):6472-6477.
[16]	human	Willy PJ, Murray IR, Qian J, Busch BB, Stevens WC, Jr., Martin R, Mohan R, Zhou S, Ordentlich P, Wei P et al: Regulation of PPARgamma coactivator 1alpha (PGC-1alpha) signaling by an estrogen-related receptor alpha (ERRalpha) ligand. Proc Natl Acad Sci U S A 2004, 101(24):8912-8917.
[17]	human	Schreiber SN, Knutti D, Brogli K, Uhlmann T, Kralli A: The transcriptional coactivator PGC-1 regulates the expression and activity of the orphan nuclear receptor estrogen-related receptor alpha (ERRalpha). J Biol Chem 2003, 278(11):9013-9018.
[18]	rat	Ongwijitwat S, Wong-Riley MT: Functional analysis of the rat cytochrome c oxidase subunit 6A1 promoter in primary neurons. Gene 2004, 337:163-171.
[19]	human	Bachman NJ, Yang TL, Dasen JS, Ernst RE, Lomax MI: Phylogenetic footprinting of the human cytochrome c oxidase subunit VB promoter. Arch Biochem Biophys 1996, 333(1):152-162.
[20]	rat	Ongwijitwat S, Wong-Riley MT: Is nuclear respiratory factor 2 a master transcriptional coordinator for all ten nuclear-encoded cytochrome c oxidase subunits in neurons? Gene 2005, 360(1):65-77.
[21]	human	Lescuyer P, Martinez P, Lunardi J: YY1 and Sp1 activate transcription of the human NDUFS8 gene encoding the mitochondrial complex I TYKY subunit. Biochim Biophys Acta 2002, 1574(2):164-174.
