# Supplementary material for: Transcriptional co-expression and co-regulation of genes coding for components of the oxidative phosphorylation system
Source: BMC Genomics. 2008 Jan 14;9:18. doi: 10.1186/1471-2164-9-18 (PMC2268925; doi:10.1186/1471-2164-9-18)
Supplement: Additional file 11 — Data used to perform the statistical analysis of TFBS abundance. These spreadsheets show the data used to perform the statistical analysis of TFBS abundance. Human and Mouse GNF microarray data were used to obtain the Pearson correlation values (CV) of each gene to an OXPHOS average gene (the median of the expression patterns of OXPHOS genes that clustered in the hierarchical gene tree). Genes with a higher CV value are those whose expression pattern was most similar to OXPHOS subunits. Each gene is also annotated for the presence of each TFBS in its promoter. [file 1471-2164-9-18-S11.xls]

## Sheet: Description
Description
These spreadsheets show the data used to perform the statistical analysis of TFBS abundance. Human and Mouse GNF microarray data were used to obtain the Pearson correlation values (CV) of each gene to an OXPHOS average gene (the median of the expression patterns of OXPHOS genes that clustered in the hierarchical gene tree). Genes with a higher CV value are those whose expression pattern was most …

## Sheet: Mouse GNF
			CV: Pearson correlation value of the expression pattern of that gene to the average expression pattern of OXPHOS genes
			V$ETSF	V$SP1F	U$NRF1	U$EREF	U$NRF2	V$EGRF	V$YY1F	V$ZBPF	V$STAF	V$CREB	V$ECAT	V$EBOX	V$SF1F	V$PCAT	V$HIFF	V$NFKB	V$MAZF	V$HESF	V$MYOD	V$NKXH	V$ZF5F	V$STAT	V$AREB	V$TBPF	V$RORA
	Mouse GNF ID	CV
ATP5A1	gnf1m00838_a_at	0.949	*	*		*	*		*					*			*										*
ATP5F1	gnf1m13826_a_at	0.941	*						*	*				*			*	*	*
CYC1	gnf1m04592_a_at	0.936				*			*	*	*				*					*					*		*
NDUFA3	gnf1m09810_a_at	0.927							*	*														*			*
NDUFS7	gnf1m05427_a_at	0.924	*		*				*							*											*
UQCR	gnf1m04631_s_at	0.922	*		*		*
NDUFV1	gnf1m06025_a_at	0.92	*									*
UQCRH	gnf1m11241_a_at	0.918	*		*		*		*	*		*					*		*	*		*	*				*
NDUFS8	gnf1m10209_a_at	0.918	*	*	*				*				*		*	*
NDUFA5	gnf1m05016_a_at	0.915		*	*																						*
COX7B	gnf1m04504_s_at	0.909													*									*
UQCRB	gnf1m04881_s_at	0.901			*	*			*		*
IDH3B	gnf1m09227_a_at	0.9							*	*		*						*	*						*		*
NDUFS1	gnf1m06544_a_at	0.9	*	*		*		*	*						*			*								*	*
NDUFB9	gnf1m10406_a_at	0.9	*				*				*		*									*	*			*
ATP5I	gnf1m30137_s_at	0.897	*	*	*		*								*												*
DAP13	gnf1m00423_a_at	0.896		*	*	*								*	*		*							*
GRIM19	gnf1m04306_a_at	0.895	*	*			*	*		*
NDUFV2	gnf1m28713_a_at	0.895			*			*			*											*	*
NDUFA9	gnf1m04489_a_at	0.895			*				*		*	*					*							*
SDHB	gnf1m04313_a_at	0.891	*	*	*	*	*		*	*		*		*					*		*						*
COX6B	gnf1m04618_a_at	0.888	*			*	*					*	*
COX4I1	gnf1m10956_a_at	0.887	*			*	*					*			*						*	*	*				*
ATP5O	gnf1m09843_a_at	0.884			*				*		*							*								*	*
ATP5C1	gnf1m03991_s_at	0.884	*	*	*										*				*								*
NDUFS5	gnf1m10326_a_at	0.884	*					*
ndufa2	gnf1m10986_a_at	0.884		*					*	*	*
UQCRFS1	gnf1m04655_a_at	0.882	*		*			*				*		*								*	*				*
SDHD	gnf1m00021_a_at	0.88	*			*	*		*					*	*										*		*
NDUFB6	gnf1m31184_at	0.88						*				*									*						*
NDUFB10	gnf1m30034_a_at	0.878			*						*			*			*			*
P17.3	gnf1m09625_s_at	0.873		*				*		*		*	*			*										*
ATP5G3	gnf1m09977_a_at	0.872			*	*		*		*			*		*					*							*
NDUFB4	gnf1m09592_a_at	0.869	*		*	*	*																			*	*
UQCRC1	gnf1m00764_a_at	0.866		*	*			*	*										*								*
NDUFA8	gnf1m10083_a_at	0.866		*	*					*
ATP5H	gnf1m05215_x_at	0.863	*	*			*	*	*	*									*
COX7A2	gnf1m11123_a_at	0.863	*												*												*
NDUFS6	gnf1m31196_a_at	0.862			*				*																		*
CHCHD2	gnf1m09175_s_at	0.86	*								*	*	*	*		*		*		*
ATP5G1	gnf1m10550_a_at	0.85	*			*		*	*		*		*	*	*	*	*	*			*				*		*
COX7C	gnf1m08858_a_at	0.842	*								*													*			*
CYCs	gnf1m10948_a_at	0.841				*						*	*			*	*					*	*				*
COX6C	gnf1m10344_a_at	0.841	*		*	*									*											*	*
NDUFA6	gnf1m04786_a_at	0.839	*		*				*			*	*			*		*						*			*
ACO2	gnf1m05918_a_at	0.836	*	*		*	*	*		*		*	*		*	*		*	*		*	*	*		*		*
NDUFB5	gnf1m04473_a_at	0.827				*			*			*			*	*											*
ATP5B	gnf1m03473_a_at	0.823	*			*							*		*												*
NDUFB7	gnf1m04724_a_at	0.823	*		*		*
SLC25A3	gnf1m09230_s_at	0.822	*	*	*	*		*			*	*					*				*				*		*
NDUFS2	gnf1m07261_a_at	0.82	*						*												*
ATP5J2	gnf1m03972_x_at	0.818				*					*																*
MTCH2	gnf1m09960_s_at	0.815		*	*	*			*					*	*	*	*			*	*	*	*		*		*
NDUFS4	gnf1m11225_a_at	0.808	*	*					*												*						*
ATP5E	gnf1m11202_a_at	0.8	*	*			*		*				*			*									*
ATP5J	gnf1m10610_a_at	0.799	*	*	*		*	*		*								*	*			*	*
NDUFA10	gnf1m26397_a_at	0.797				*						*		*	*				*	*
DLD	gnf1m01031_a_at	0.793		*	*								*		*	*			*								*
NDUFB3	gnf1m04607_s_at	0.788	*				*	*				*	*			*									*		*
ATP5L	gnf1m10841_x_at	0.784	*		*	*																*	*				*
ATP5D	gnf1m04470_a_at	0.784			*			*			*
Pdha1	gnf1m00543_at	0.779	*	*	*			*		*							*		*
NDUFA7	gnf1m04285_a_at	0.778		*					*		*	*	*	*			*	*		*						*
acadvl	gnf1m03550_a_at	0.771									*	*									*				*		*
COX5a	gnf1m10850_a_at	0.771	*	*		*	*	*						*							*
SDHA	gnf1m15869_a_at	0.754			*	*		*																			*
NDUFAF1	gnf1m12780_a_at	0.751	*
NDUFC2	gnf1m04403_a_at	0.75	*	*				*																		*
Tpi1	gnf1m01878_a_at	0.747	*			*	*							*					*			*	*	*		*	*
park7	gnf1m03963_a_at	0.745			*							*										*	*
ETFB	gnf1m10199_a_at	0.738
PRDX3	gnf1m00811_a_at	0.726		*	*			*	*	*				*				*
C21orf33	gnf1m09315_a_at	0.719			*																	*	*				*
ndufa1	gnf1m03690_a_at	0.713	*	*		*		*		*		*		*	*		*	*		*	*
MFN2	gnf1m05974_a_at	0.71		*				*		*	*	*
VDAC1	gnf1m02917_a_at	0.707	*	*	*	*		*		*	*	*		*			*			*							*
Prdx5	gnf1m00191_a_at	0.695	*	*			*			*					*
MRPL23	gnf1m02728_a_at	0.691	*	*			*	*		*												*	*
Aldh5a1	gnf1m07798_a_at	0.686						*		*												*	*
COX7A1	gnf1m12249_a_at	0.684
Mrpl13	gnf1m09451_a_at	0.683	*				*
Pdk2	gnf1m06026_a_at	0.671						*					*	*		*	*			*
Mrps15	gnf1m04583_a_at	0.662											*	*		*				*
ALDOA	gnf1m00801_x_at	0.662		*								*							*
abcb7	gnf1m16851_a_at	0.657	*				*		*		*																*
clpp	gnf1m03563_a_at	0.645	*																			*	*	*
COQ7	gnf1m02142_a_at	0.644		*						*		*	*			*		*	*
MRPL4	gnf1m10993_a_at	0.64	*	*								*	*			*
ESRRA	gnf1m01088_a_at	0.629	*	*	*	*	*	*		*	*			*	*		*	*		*		*	*				*
mrpl38	gnf1m04394_a_at	0.581			*			*	*	*		*				*					*				*
Mrpl11	gnf1m04586_a_at	0.574																			*	*	*
BC-2	gnf1m09504_a_at	0.574	*	*	*		*				*	*													*
cat	gnf1m02075_a_at	0.572		*						*																	*
UQCRC2	gnf1m17775_a_at	0.571				*					*													*			*
ATP5G2	gnf1m04977_s_at	0.549	*		*		*			*
MRPL34	gnf1m09253_a_at	0.546									*													*
COX6A1	gnf1m00291_s_at	0.544	*	*	*		*	*	*	*										*
COX8B	gnf1m00966_a_at	0.541
Gpd1	gnf1m00026_a_at	0.521	*	*				*		*	*		*	*		*			*					*
COX6A2	gnf1m02143_a_at	0.516	*										*			*					*				*
Mrpl22	gnf1m29327_a_at	0.513	*									*
POLG2	gnf1m03403_a_at	0.5	*				*									*					*
ATP5S	gnf1m05002_a_at	0.498		*				*		*			*			*						*	*
MRPL2	gnf1m04464_a_at	0.495		*		*		*		*		*	*			*	*		*					*			*
ECGF1	gnf1m23397_s_at	0.489
ckmt2	gnf1m30178_a_at	0.487		*																				*			*
SPG7	gnf1m30110_a_at	0.485			*
Fabp3	gnf1m02239_a_at	0.483	*	*								*		*										2		*
GABPA	gnf1m15388_at	0.478	*			*	*	*	*	*	*		*		*			*	*								*
SOD2	gnf1m10938_a_at	0.47				*								*			*
COX7A2L	gnf1m11174_a_at	0.47		*	*	*		*							*
BCS1l	gnf1m09757_a_at	0.466	*	*						*
BCS1L	gnf1m09757_a_at	0.466	*	*						*
MTP18	gnf1m04970_a_at	0.46				*		*						*			*	*		*							*
Ppargc1a	gnf1m01613_a_at	0.457
PPARGC1A	gnf1m01613_a_at	0.457
SURF1	gnf1m10567_a_at	0.449	*				*	*		*
SUCLA2	gnf1m23157_a_at	0.445		*	*					*								*							*
NDUFV3	gnf1m16228_a_at	0.439								*						*						*	*
ATPIF1	gnf1m00841_a_at	0.433	*	*			*	*											*
Slc38a2	gnf1m10493_a_at	0.422		*				*		*	*	*		*							*					*
GLRX2	gnf1m11093_a_at	0.416		*	*			*						*
CGI-63	gnf1m04462_a_at	0.409		*						*		*							*								*
FABP4	gnf1m00683_a_at	0.388	*										*	*				*								*	*
SLC25A5	gnf1m09316_x_at	0.385	*	*				*	*							*					*					*
ATPAF2	gnf1m06503_a_at	0.381	*	*	*			*	*		*		*	*			*	*							*
PDP2	gnf1m17293_at	0.374		*	*			*					*	*			*		*	*		*	*
MRPL49	gnf1m04888_a_at	0.37	*	*	*			*	*	*		*										*	*
Psma7	gnf1m03053_a_at	0.365		*				*		*		*					*		*			*	*
Glud1	gnf1m01189_a_at	0.353	*	*	*		*	*		*	*			*					*	*		*	*				*
UCP3	gnf1m00687_at	0.345												*			*	*							*		*
PDCD8	gnf1m10534_a_at	0.344	*		*	*	*	*		*			*														*
Yme1l1	gnf1m11993_a_at	0.341	*				*																		*
peo1	gnf1m29967_a_at	0.325	*					*		*								*						*
MRPS18B	gnf1m04744_a_at	0.323	*		*				*			*	*
TFB2M	gnf1m01247_a_at	0.3	*	*	*		*	*						*			*								*
gna12	gnf1m02296_a_at	0.296	*	*	*			*		*		*	*			*		*		*
ppia	gnf1m01615_x_at	0.295	*	*	*			*	*	*		*		*			*		*	*						*	*
NDUFA4	gnf1m16692_at	0.295	*		*							*								*	*	*	*
Hspa1a	gnf1m30003_a_at	0.289		*						*			*			*
LOC283377	gnf1m16283_a_at	0.287	*				*		*					*			*			*
CYB5-M	gnf1m12984_a_at	0.282	*									*	*			*			*
COX8A	gnf1m23061_x_at	0.274	*			*			*			*			*	*											*
AMACR	gnf1m26730_at	0.272	*	*																		*	*
UCP1	gnf1m11432_a_at	0.266		*
POLG	gnf1m03568_a_at	0.259	*	*			*	*		*	*		*	*		*		*		*
MRPL37	gnf1m04563_a_at	0.247		*					*		*		*			*						*	*
KIF1B	gnf1m16695_a_at	0.234		*	*			*		*		*	*			*				*		*	*
C1qbp	gnf1m00877_a_at	0.232	*	*			*	*		*				*			*	*	*	*
MRP63	gnf1m04949_a_at	0.231			*			*
Fbn1	gnf1m00711_a_at	0.223			*			*						*						*		*	*
MRPL33	gnf1m16306_a_at	0.213
MRPL44	gnf1m29510_a_at	0.209	*	*	*			*																*
Mrpl10	gnf1m04850_a_at	0.208	*								*													*
cs	gnf1m00620_a_at	0.206		*				*		*			*					*	*			*	*				*
CS	gnf1m00620_a_at	0.206		*				*		*			*					*	*			*	*				*
mycbp	gnf1m03763_a_at	0.19	*		*		*	*		*				*						*		*	*
gk	gnf1m25247_at	0.186		*				*		*		*	*	*		*		*	*
COX15	gnf1m27520_at	0.179	*				*			*				*											*
abat	gnf1m09484_a_at	0.165		*	*			*		*									*	*		*	*
CKMT1; UMTCK	gnf1m02128_a_at	0.163	*	*				*		*								*
SLC25A27	gnf1m05340_a_at	0.16	*	*				*		*			*			*
timm23	gnf1m03514_s_at	0.146	*				*											*		*							*
gatm	gnf1m10552_at	0.144								*			*			*					*	*	*	*
AFG3L2	gnf1m16593_a_at	0.144	*	*		*	*	*		*									*	*							*
Cpox	gnf1m00970_a_at	0.123		*		*									*
AADAT	gnf1m02978_a_at	0.121																									*
ldhb	gnf1m11300_a_at	0.114		*		*		*		*					*				*
MRPL24	gnf1m09985_a_at	0.11	*								*			*											*		*
SLC35E3	gnf1m22784_at	0.106			*									*			*
COX4I2	gnf1m05784_a_at	0.0956	*							*							*	*								*	*
TFAM	gnf1m12782_a_at	0.0867	*								*								*					*
Gls2	gnf1m20188_at	0.0672			*			*		*				*					*
POPDC2	gnf1m04201_a_at	0.0568	*	*			*													*
MRPL15	gnf1m16293_a_at	0.0559
Kars	gnf1m10800_a_at	0.0507	*	*	*			*	*								*							*
OXA1L	gnf1m28832_a_at	0.0494	*		*				*					*			*							*			*
Ak2	gnf1m28595_a_at	0.0196	*	*		*		*		*		*	*											*	*		*
OPA3	gnf1m21433_at	0.014	*		*			*		*		*	*	*		*				*		*	*

## Sheet: Human GNF
			CV: Pearson correlation value of the expression pattern of that gene to the average expression pattern of OXPHOS genes
			V$ETSF	V$SP1F	U$NRF1	U$EREF	U$NRF2	V$EGRF	V$YY1F	V$ZBPF	V$STAF	V$CREB	V$ECAT	V$EBOX	V$SF1F	V$PCAT	V$HIFF	V$NFKB	V$MAZF	V$HESF	V$MYOD	V$NKXH	V$ZF5F	V$STAT	V$AREB	V$TBPF	V$RORA
	Human GNF ID	CV
NDUFAB1	202077_at	0.945	*					*			*			*						*	*						*
ATP5G3	207507_s_at	0.941			*	*		*		*			*		*					*							*
UQCRFS1	208909_at	0.939	*		*			*				*		*								*	*				*
CYC1	201066_at	0.929				*			*	*	*				*					*					*		*
cd14	209224_s_at	0.928		*					*	*	*
COX8A	201119_s_at	0.924	*			*			*			*			*	*											*
NDUFB4	218226_s_at	0.918	*		*	*	*																			*	*
NDUFB1	206790_s_at	0.915			*				*															*
ATP5J2	202961_s_at	0.913				*					*																*
ATP5J	202325_s_at	0.912	*	*	*		*	*		*								*	*			*	*
SLC25A3	200030_s_at	0.91	*	*	*	*		*			*	*					*				*				*		*
COX5b	211025_x_at	0.909	*	*	*	*	*	*							*			*						*			*
COX4I1	202698_x_at	0.905	*			*	*					*			*						*	*	*				*
CHCHD2	217720_at	0.905	*								*	*	*	*		*		*		*
NDUFA7	202785_at	0.898		*					*		*	*	*	*			*	*		*						*
UQCRC1	201903_at	0.895		*	*			*	*										*								*
COX6B	201441_at	0.895	*			*	*					*	*																							85
LOC114971	201740_at	0.894	*	*		*		*		*															*											135
UQCR	202090_s_at	0.894	*		*		*
QP-C	201568_at	0.891	*	*								*		*				*		*				*
SDHA	222021_x_at	0.89			*	*		*																			*
COX5a	203663_s_at	0.89	*	*		*	*	*						*							*
ATP5H	210149_s_at	0.888	*	*			*	*	*	*									*
NDUFB2	218200_s_at	0.887	*					*			*	*			*
ATP5A1	213738_s_at	0.881	*	*		*	*		*					*			*										*
NDUFS2	201966_at	0.876	*						*												*
NDUFV1	208714_at	0.876	*									*
ATP5C1	205711_x_at	0.874	*	*	*										*				*								*
SDHB	202675_at	0.873	*	*	*	*	*		*	*		*		*					*		*						*
ATP5I	209492_x_at	0.873	*	*	*		*								*												*
NDUFA3	218563_at	0.872							*	*														*			*
HSPC051	218190_s_at	0.871		*	*	*				*					*												*
NDUFA6	202001_s_at	0.868	*		*				*			*	*			*		*						*			*
NDUFA11	gnf1h06381_s_at	0.867			*								*	*		*			*
NDUFB7	202839_s_at	0.867	*		*		*
NDUFV2	202941_at	0.863			*			*			*											*	*
POPDC2	203880_at	0.863	*	*			*													*
ATP5B	201322_at	0.863	*			*							*		*												*
NDUFS8	203190_at	0.859	*	*	*				*				*		*	*
NDUFA9	208969_at	0.857			*				*		*	*					*							*
GRIM19	220864_s_at	0.855	*	*			*	*		*
MRPL23	213897_s_at	0.854	*	*			*	*		*												*	*
NDUFS7	211752_s_at	0.85	*		*				*							*											*
ATP5G1	208972_s_at	0.85	*			*		*	*		*		*	*	*	*	*	*			*				*		*
DAP13	gnf1h00316_s_at	0.847		*	*	*								*	*		*							*
NDUFS6	203606_at	0.846			*				*																		*
ZNF183	202298_at	0.845	*	*		*		*		*		*		*	*		*	*		*	*
ATP5L	207573_x_at	0.845	*		*	*																*	*				*
ETFB	202942_at	0.845
IDH3B	210014_x_at	0.845							*	*		*						*	*						*		*
C1qbp	214214_s_at	0.844	*	*			*	*		*				*			*	*	*	*
NDUFB5	203621_at	0.838				*			*			*			*	*											*
NDUFB3	203371_s_at	0.832	*				*	*				*	*			*									*		*
NDUFC1	203478_at	0.829				*																					*
ATP5G2	208764_s_at	0.829	*		*		*			*
NDUFB6	203613_s_at	0.827						*				*									*						*
Psma7	201114_x_at	0.826		*				*		*		*					*		*			*	*
ATP5D	213041_s_at	0.824			*			*			*
NDUFB10	gnf1h00057_at	0.822			*						*			*			*			*
NDUFB9	gnf1h00065_at	0.818	*				*				*		*									*	*			*
NDUFB8	201227_s_at	0.817			*	*			*					*												*
ATP5O	200818_at	0.816			*				*		*							*								*	*
NDUFA10	217860_at	0.815				*						*		*	*				*	*
ATPIF1	218671_s_at	0.812	*	*			*	*											*
MRP63	204386_s_at	0.81			*			*
QIL1	gnf1h07107_at	0.81	*		*	*	*	*			*	*		*			*			*
UQCRH	202233_s_at	0.805	*		*		*		*	*		*					*		*	*		*	*				*
P17.3	218320_s_at	0.803		*				*		*		*	*			*										*
NDUFS1	203039_s_at	0.802	*	*		*		*	*						*			*								*	*
CS	208660_at	0.801		*				*		*			*					*	*			*	*				*
cs	208660_at	0.801		*				*		*			*					*	*			*	*				*
NDUFC2	218101_s_at	0.799	*	*				*																		*
Tpi1	213011_s_at	0.799	*			*	*							*					*			*	*	*		*	*
Mrpl10	gnf1h08355_at	0.798	*								*													*
SLC25A5	200657_at	0.796	*	*				*	*							*					*					*
C21orf33	202217_at	0.796			*																	*	*				*
SURF1	204295_at	0.794	*				*	*		*
park7	200006_at	0.794			*							*										*	*
COX7A2L	201256_at	0.791		*	*	*		*							*
BC-2	202121_s_at	0.79	*	*	*		*				*	*													*
COX7B	202110_at	0.789													*									*
COX7C	201134_x_at	0.787	*								*													*			*
Pdha1	200980_s_at	0.786	*	*	*			*		*							*		*
UQCRC2	212600_s_at	0.783				*					*													*			*
NDUFS5	201757_at	0.78	*					*
ALDOA	214687_x_at	0.779		*								*							*
MRPL34	221692_s_at	0.775									*													*
ATP5E	217801_at	0.771	*	*			*		*				*			*									*
ACO2	200793_s_at	0.771	*	*		*	*	*		*		*	*		*	*		*	*		*	*	*		*		*
COX6A1	200925_at	0.768	*	*	*		*	*	*	*										*
clpp	202799_at	0.768	*																			*	*	*
SDHC	215088_s_at	0.763	*	*					*			*		*
ATP5F1	211755_s_at	0.755	*						*	*				*			*	*	*
MRPL15	218027_at	0.745
MRPL37	gnf1h00245_s_at	0.741		*					*		*		*			*						*	*
MFN2	201155_s_at	0.737		*				*		*	*	*
MTCH2	217772_s_at	0.735		*	*	*			*					*	*	*	*			*	*	*	*		*		*
MRPL24	218270_at	0.728	*								*			*											*		*
MRPS18B	208907_s_at	0.728	*		*				*			*	*
NDUFA8	218160_at	0.725		*	*					*
MRPL33	gnf1h09451_s_at	0.725
C14orf156	221434_s_at	0.711	*				*		*
ppia	211765_x_at	0.708	*	*	*			*	*	*		*		*			*		*	*						*	*
COX7A2	201597_at	0.702	*												*												*
MRPL4	218105_s_at	0.701	*	*								*	*			*
Prdx5	gnf1h00111_at	0.701	*	*			*			*					*
ECGF1	205241_at	0.691
OXA1L	208717_at	0.69	*		*				*					*			*							*			*
COX6C	201754_at	0.688	*		*	*									*											*	*
MRPL49	201717_at	0.68	*	*	*			*	*	*		*										*	*
Kars	200840_at	0.678	*	*	*			*	*								*							*
CYCs	208905_at	0.677				*						*	*			*	*					*	*				*
NDUFA4	217773_s_at	0.676	*		*							*								*	*	*	*
SPG7	214494_s_at	0.672			*
Mrpl11	219162_s_at	0.671																			*	*	*
MRPL18	217907_at	0.67											*	*		*								*
PRDX3	gnf1h08583_at	0.663		*	*			*	*	*				*				*
GLRX2	219933_at	0.659		*	*			*						*
Mrps15	221437_s_at	0.659											*	*		*				*
BCS1L	207618_s_at	0.64	*	*						*
BCS1l	207618_s_at	0.64	*	*						*
dut	208956_x_at	0.639		*						*									*			*	*
VDAC1	212038_s_at	0.63	*	*	*	*		*		*	*	*		*			*			*							*
mrpl38	gnf1h07616_at	0.629			*			*	*	*		*				*					*				*
Ppib	200967_at	0.627	*	*			*				*		*			*	*										*
HCCS	203745_at	0.616	*	*			*											*						*
UQCRB	205849_s_at	0.612			*	*			*		*
MRPL48	218281_at	0.61	*				*				*
Mrpl22	218339_at	0.609	*									*
Ak2	208967_s_at	0.603	*	*		*		*		*		*	*											*	*		*
UCP2	208998_at	0.602						*
P4HB	200654_at	0.594		*	*			*					*	*		*	*			*		*	*			*
AFG3L2	202486_at	0.573	*	*		*	*	*		*									*	*							*
acadvl	200710_at	0.569									*	*									*				*		*
prdx2	211658_at	0.562				*		*		*															*	*
DLD	209095_at	0.56		*	*								*		*	*			*								*
PDCD8	205512_s_at	0.557	*		*	*	*	*		*			*														*
SDHD	202026_at	0.553	*			*	*		*					*	*										*		*
apex2	204408_at	0.551		*
timm23	218118_s_at	0.548	*				*											*		*							*
MRPL2	218887_at	0.547		*		*		*		*		*	*			*	*		*					*			*
COX11	211727_s_at	0.534						*			*						*				*
ESRRA	1487_at	0.533	*	*	*	*	*	*		*	*			*	*		*	*		*		*	*				*
hint2	gnf1h00836_at	0.532		*				*	*	*											*	*	*		*
Yme1l1	201352_at	0.526	*				*																		*
SCO1	gnf1h00058_at	0.523
TFB2M	218605_at	0.517	*	*	*		*	*						*			*								*
NDUFS4	209303_at	0.516	*	*					*												*						*
COX15	219547_at	0.514	*				*			*				*											*
POLG	203366_at	0.51	*	*			*	*		*	*		*	*		*		*		*
ldhb	213564_x_at	0.5		*		*		*		*					*				*
Glud1	200947_s_at	0.496	*	*	*		*	*		*	*			*					*	*		*	*				*
Mrpl13	218049_s_at	0.491	*				*
ATP5S	206992_s_at	0.48		*				*		*			*			*						*	*
cat	211922_s_at	0.466		*						*																	*
OPA3	206357_at	0.463	*		*			*		*		*	*	*		*				*		*	*
TFB1M	219169_s_at	0.46	*					*			*		*								*
CGI-63	218664_at	0.458		*						*		*							*								*
Etfdh	205530_at	0.45	*	*	*	*		*			*		*			*		*			*						*
MTP18	gnf1h00246_at	0.446				*		*						*			*	*		*							*
peo1	218590_at	0.442	*					*		*								*						*
TFAM	203176_s_at	0.437	*								*								*					*
GABPA	210188_at	0.421	*			*	*	*	*	*	*		*		*			*	*								*
FLJ20487	gnf1h00277_at	0.412	*	*			*	*	*	*		*						*	*			*	*	*
mycbp	203359_s_at	0.403	*		*		*	*		*				*						*		*	*
ATPAF2	213057_at	0.401	*	*	*			*	*		*		*	*			*	*							*
CYB5-M	201633_s_at	0.387	*									*	*			*			*
NDUFAF1	204125_at	0.383	*
SLC25A4	202825_at	0.34	*	*	*		*	*		*	*		*			*			*		*			*		*
abcb7	209620_s_at	0.333	*				*		*		*																*
Pdhx	203067_at	0.331		*		*		*	*	*					*	*						*	*		*		*
Aldh5a1	203608_at	0.314						*		*												*	*
NDUFA5	201304_at	0.305		*	*																						*
ATPAF1	gnf1h07834_s_at	0.305	*		*			*		*	*			*							*	*	*		*
SLC35E3	218988_at	0.303			*									*			*
AMACR	217113_at	0.29	*	*																		*	*
pdk3	206348_s_at	0.286	*		*								*			*	*		*	*
Cpox	204172_at	0.269		*		*									*
SOD2	215223_s_at	0.26				*								*			*
oas1	205552_s_at	0.249		*											*									*
gna12	221737_at	0.242	*	*	*			*		*		*	*			*		*		*
COX10	203858_s_at	0.241	*				*		*		*			*								*	*				*
Crat	205843_x_at	0.233		*		*				*					*												*
COX6A2	206353_at	0.216	*										*			*					*				*
Rab32	204214_s_at	0.213
Pdk2	213724_s_at	0.213						*					*	*		*	*			*
gk	214681_at	0.212		*				*		*		*	*	*		*		*	*
COQ7	209746_s_at	0.208		*						*		*	*			*		*	*
mpo	203948_s_at	0.191		*				*		*									*							*
Slc9a6	203909_at	0.183		*						*	*	*												*		*
Slc38a2	218041_x_at	0.175		*				*		*	*	*		*							*					*
COX4I2	gnf1h00848_at	0.163	*							*							*	*								*	*
IREB2	214666_x_at	0.123		*	*			*		*									*								*
Gpd1	204997_at	0.11	*	*				*		*	*		*	*		*			*					*
ACO1	207071_s_at	0.104	*	*				*		*
POLG2	205811_at	0.101	*				*									*					*
CPS1	220479_at	0.0931											*						*
SUCLA2	202930_s_at	0.0867		*	*					*								*							*
SLC4A1	205592_at	0.0821		*						*		*		*							*
UCP3	219827_at	0.0807												*			*	*							*		*
ckmt2	205295_at	0.0364		*																				*			*
abat	209460_at	0.0347		*	*			*		*									*	*		*	*
Hspa1a	200800_s_at	0.00404		*						*			*			*
aldoc	202022_at	-0.003		*				*		*	*			*
Fabp3	214285_at	-0.0489	*	*								*		*										2		*
KIF1B	209234_at	-0.0607		*	*			*		*		*	*			*				*		*	*
SLC25A14	211855_s_at	-0.0704	*	*			*	*		*	*			*		*		*	*	*
pla2g1b	206311_s_at	-0.0737		*		*									*										*
Fbn1	202765_s_at	-0.0882			*			*						*						*		*	*
slc38a3	205972_at	-0.0949	*	*				*		*			*			*			*
Nln	gnf1h00363_s_at	-0.11		*				*		*				*			*		*	*
COX7A1	204570_at	-0.121
HMGCLL1	gnf1h07740_s_at	-0.13						*										*				*	*
CKMT1; UMTCK	202712_s_at	-0.138	*	*				*		*								*
gatm	203178_at	-0.152								*			*			*					*	*	*	*
Gls2	205531_s_at	-0.169			*			*		*				*					*
LOC283377	gnf1h06471_at	-0.173	*				*		*					*			*			*
Hdc	207067_s_at	-0.193		*								*
Ppargc1a	219195_at	-0.197
MRPL44	218202_x_at	-0.2	*	*	*			*																*
UCP1	221384_at	-0.203		*
LOC56901	218484_at	-0.211
FABP4	203980_at	-0.281	*										*	*				*								*	*
otc	207200_at	-0.282
Atp7b	204624_at	-0.298				*																					*
PDP2	gnf1h07565_at	-0.399		*	*			*					*	*			*		*	*		*	*
AADAT	gnf1h00219_at	-0.439																									*
